# Supplementary material for: (E)-3-(1-Naphthyl­amino)­methyl­ene-(+)-camphor
Source: Acta Crystallogr Sect E Struct Rep Online. 2010 Dec 18;67(Pt 1):o188–9. doi: 10.1107/S1600536810052487 (PMC3050145; doi:10.1107/S1600536810052487)
Supplement: Supplementary file 1 [file e-67-0o188-sup1.cif]

##############################################################################
###                                                                        ###
###        Electronic paper (Acta Crystallographica Section E)             ###
###                                                                        ###
##############################################################################
#                                                                            #
# This CIF contains the data in a paper accepted for publication in Acta     #
# Crystallographica Section E. It conforms to the requirements of Notes      #
# for Authors for Section E, and has been peer reviewed under the auspices   #
# of the IUCr Commission on Journals.                                        #
#                                                                            #
# Full details of the Crystallographic Information File format               #
# are given in the paper "The Crystallographic Information File (CIF):       #
# a New Standard Archive File for Crystallography" by S. R. Hall, F. H.      #
# Allen and I. D. Brown [Acta Cryst. (1991), A47, 655-685].                  #
#                                                                            #
# The current version of the core CIF dictionary is obtainable from          #
# ftp://ftp.iucr.org/pub/cif_core.dic. The current version number is 2.4.    #
#                                                                            #
# Software is freely available for graphical display of the structure(s) in  #
# this CIF.  For information consult the CIF home page http://www.iucr.org/  #
# cif/home.html                                                              #
#                                                                            #
# This file may be used for bona fide research purposes within the           #
# scientific community so long as proper attribution is given to the journal # 
# article from which it was obtained.                                        #
#                                                                            #
##############################################################################
                                             
data_I
_audit_creation_method     SHELXL-97
_chemical_name_systematic
;
(<i>E</i>)-1,7,7-trimethyl-3-[(1-
naphthylamino)methylidene]bicyclo[2.2.1]heptan-2-one
;
_chemical_name_common
;
(<i>E</i>)-3-(1-naphthylamino)methylene-(+)-camphor
;
_chemical_formula_moiety     'C21 H23 N O'
_chemical_formula_sum     'C21 H23 N O'
_chemical_formula_structural     ?
_chemical_formula_analytical     ?
_chemical_formula_iupac     'C21 H23 N O'
_chemical_formula_weight     305.42
_chemical_melting_point     352
_symmetry_cell_setting     monoclinic
_symmetry_space_group_name_H-M     'C 2'
_symmetry_space_group_name_Hall     'C 2y'
loop_
    _symmetry_equiv_pos_as_xyz
    'x, y, z'
    '-x, y, -z'
    'x+1/2, y+1/2, z'
    '-x+1/2, y+1/2, -z'
_cell_length_a     23.807(2)
_cell_length_b     11.9688(12)
_cell_length_c     12.0192(8)
_cell_angle_alpha     90.00
_cell_angle_beta     95.672(5)
_cell_angle_gamma     90.00
_cell_volume     3408.1(5)
_cell_formula_units_Z     8
_cell_measurement_reflns_used     3158
_cell_measurement_theta_min     2.0
_cell_measurement_theta_max     25.0
_cell_measurement_temperature     160.0(10)
_exptl_crystal_description     prism
_exptl_crystal_colour     yellow
_exptl_crystal_size_max     0.25
_exptl_crystal_size_mid     0.20
_exptl_crystal_size_min     0.12
_exptl_crystal_density_diffrn     1.190
_exptl_crystal_density_meas     ?
_exptl_crystal_density_method     'not measured'
_exptl_crystal_F_000     1312
_exptl_absorpt_coefficient_mu     0.0722
_exptl_absorpt_correction_type     none
_exptl_absorpt_process_details     ?
_exptl_absorpt_correction_T_min     ?
_exptl_absorpt_correction_T_max     ?
_exptl_special_details
;
Solvent used: EtOH. Cooling Device: Oxford Cryosystems Cryostream 700.
Crystal mount: glued on a glass fibre. Mosaicity: 1.498(4)\%.
Frames collected: 273. Seconds exposure per frame: 88.
Degrees rotation per frame: 1.4. Crystal-Detector distance: 30.0 mm.
Spectroscopic data:
^1^H-NMR (400 MHz, CDCl~3~): \d 10.77 (d, J = 12.0 Hz, 1H), 8.09 (d, J = 8.0
Hz, 1H), 7.80 (d, J = 12.0 Hz, 1H), 7.54--7.45 (m, 3H), 7.40--7.36 (t, 1H),
7.20 (d, J = 12.0 Hz, 1H), 7.11 (d, J = 8.0 Hz, 1H), 2.53--2.52 (d, J = 4.0
Hz, 1H), 2.11--2.05 (m, 1H), 1.73--1.66 (m, 1H), 1.49--1.41 (m, 2H), 1.03 (s,
3H), 0.94 (s,3<i>H</i>), 0.89 (s, 3H); ^13^C {^1^H}-NMR (101 MHz, CDCl~3~): \d
209.4, 136.9, 134.5, 132.9, 128.5, 126.4, 126.2, 125.9, 123.9, 121.9, 120.7,
116.3, 107.6, 58.9, 49.9, 49.1, 30.4, 28.5, 20.7, 19.1, 9.2; FT---IR (\n, cm^-
1^, KBr): 3300 (N---H), 1681 (C=O).
;
_diffrn_ambient_temperature     160.0(10)
_diffrn_radiation_type     'Mo K\a'
_diffrn_radiation_wavelength     0.71073
_diffrn_radiation_source     'Nonius FR590 sealed tube generator'
_diffrn_radiation_monochromator     'horizontally mounted graphite crystal'
_diffrn_measurement_device_type     'Nonius KappaCCD area-detector'
_diffrn_measurement_method     '\w scans with \k offsets'
_diffrn_detector_area_resol_mean     9
_diffrn_reflns_number     21618
_diffrn_reflns_av_R_equivalents     0.0920
_diffrn_reflns_av_sigmaI/netI     0.0614
_diffrn_reflns_theta_min     2.50
_diffrn_reflns_theta_max     25.04
_diffrn_reflns_theta_full     25.04
_diffrn_measured_fraction_theta_max     0.997
_diffrn_measured_fraction_theta_full     0.997
_diffrn_reflns_limit_h_min     0
_diffrn_reflns_limit_h_max     28
_diffrn_reflns_limit_k_min     0
_diffrn_reflns_limit_k_max     14
_diffrn_reflns_limit_l_min     -14
_diffrn_reflns_limit_l_max     14
_diffrn_standards_number     0
_diffrn_standards_interval_count     ?
_diffrn_standards_interval_time     ?
_diffrn_standards_decay_%     0
loop_
    _diffrn_standard_refln_index_h
    _diffrn_standard_refln_index_k
    _diffrn_standard_refln_index_l
    ? ? ?
_refine_special_details
;
Refinement of <i>F</i>^2^ against ALL reflections. The weighted <i>R</i>-factor
<i>wR</i> and goodness of fit <i>S</i> are based on <i>F</i>^2^, conventional
<i>R</i>-factors <i>R</i> are based on <i>F</i>, with <i>F</i> set to zero for
negative <i>F</i>^2^. The threshold expression of <i>F</i>^2^ >
\s(<i>F</i>^2^) is used only for calculating <i>R</i>-factors(gt) <i>etc</i>.
and is not relevant to the choice of reflections for refinement.
;
_reflns_number_total     3170
_reflns_number_gt     2227
_reflns_threshold_expression     I>2\s(I)
_refine_ls_structure_factor_coef     Fsqd
_refine_ls_matrix_type     full
_refine_ls_R_factor_all     0.0949
_refine_ls_R_factor_gt     0.0592
_refine_ls_wR_factor_gt     0.1354
_refine_ls_wR_factor_ref     0.1553
_refine_ls_goodness_of_fit_ref     1.051
_refine_ls_restrained_S_all     1.051
_refine_ls_number_reflns     3170
_refine_ls_number_parameters     428
_refine_ls_number_restraints     1
_refine_ls_hydrogen_treatment     mixed
_refine_ls_weighting_scheme     calc
_refine_ls_weighting_details
              'w=1/[\s^2^(Fo^2^)+(0.0737P)^2^+1.1311P] where P=(Fo^2^+2Fc^2^)/3'
_atom_sites_solution_hydrogens     difmap
_atom_sites_solution_primary     direct
_atom_sites_solution_secondary     difmap
_refine_ls_shift/su_max     0.001
_refine_ls_shift/su_mean     0.000
_refine_diff_density_max     0.242
_refine_diff_density_min     -0.170
_refine_ls_extinction_method     'SHELXL97 (Sheldrick, 2008)'
_refine_ls_extinction_coef     0.0040(7)
_refine_ls_extinction_expression
                                  'Fc^*^=kFc[1+0.001xFc^2^\l^3^/sin(2\q)]^-1/4^'
_refine_ls_abs_structure_details     'none; 2643 Friedel pairs merged'
_refine_ls_abs_structure_Flack     ?
loop_
    _atom_type_symbol
    _atom_type_description
    _atom_type_scat_dispersion_real
    _atom_type_scat_dispersion_imag
    _atom_type_scat_source
    C C 0.0033 0.0016
; International Tables for Crystallography (1992).
Vol. C, Tables 4.2.6.8 and 6.1.1.4
;
    H H 0.0000 0.0000
; International Tables for Crystallography (1992).
Vol. C, Tables 4.2.6.8 and 6.1.1.4
;
    N N 0.0061 0.0033
; International Tables for Crystallography (1992).
Vol. C, Tables 4.2.6.8 and 6.1.1.4
;
    O O 0.0106 0.0060
; International Tables for Crystallography (1992).
Vol. C, Tables 4.2.6.8 and 6.1.1.4
;
_computing_data_collection     'COLLECT (Nonius, 2000)'
_computing_cell_refinement     'DENZO-SMN (Otwinowski & Minor, 1997)'
_computing_data_reduction
                            'DENZO-SMN and SCALEPACK (Otwinowski & Minor, 1997)'
_computing_structure_solution     'SIR92 (Altomare <i>et al.</i>, 1994)'
_computing_structure_refinement     'SHELXL97 (Sheldrick, 2008)'
_computing_molecular_graphics     'ORTEPII (Johnson, 1976)'
_computing_publication_material
                            'SHELXL97 (Sheldrick, 2008) and PLATON (Spek, 2009)'
loop_
    _atom_site_type_symbol
    _atom_site_label
    _atom_site_fract_x
    _atom_site_fract_y
    _atom_site_fract_z
    _atom_site_U_iso_or_equiv
    _atom_site_adp_type
    _atom_site_calc_flag
    _atom_site_refinement_flags
    _atom_site_occupancy
    _atom_site_disorder_assembly
    _atom_site_disorder_group
    O O1 0.68329(13) 0.4955(3) 0.5734(2) 0.0597(10) Uani d . 1 . .
    N N1 0.76542(16) 0.5821(4) 0.2820(3) 0.0467(10) Uani d . 1 . .
    H H1 0.7453(18) 0.563(4) 0.204(4) 0.056 Uiso d . 1 . .
    C C1 0.82420(18) 0.6018(4) 0.2844(4) 0.0457(12) Uani d . 1 . .
    C C2 0.8445(2) 0.6690(4) 0.1988(4) 0.0454(12) Uani d . 1 . .
    C C3 0.8088(2) 0.7267(5) 0.1164(4) 0.0542(14) Uani d . 1 . .
    H H3 0.7691 0.7240 0.1190 0.065 Uiso calc R 1 . .
    C C4 0.8307(2) 0.7866(5) 0.0329(4) 0.0624(15) Uani d . 1 . .
    H H4 0.8064 0.8257 -0.0211 0.075 Uiso calc R 1 . .
    C C5 0.8888(3) 0.7892(5) 0.0282(5) 0.0674(16) Uani d . 1 . .
    H H5 0.9036 0.8278 -0.0316 0.081 Uiso calc R 1 . .
    C C6 0.9245(2) 0.7388(5) 0.1057(4) 0.0584(15) Uani d . 1 . .
    H H6 0.9641 0.7438 0.1009 0.070 Uiso calc R 1 . .
    C C7 0.9041(2) 0.6780(5) 0.1950(4) 0.0508(13) Uani d . 1 . .
    C C8 0.9406(2) 0.6296(5) 0.2821(5) 0.0575(14) Uani d . 1 . .
    H H8 0.9802 0.6378 0.2817 0.069 Uiso calc R 1 . .
    C C9 0.9198(2) 0.5715(5) 0.3664(4) 0.0569(13) Uani d . 1 . .
    H H9 0.9449 0.5412 0.4251 0.068 Uiso calc R 1 . .
    C C10 0.86094(19) 0.5562(4) 0.3669(4) 0.0514(13) Uani d . 1 . .
    H H10 0.8468 0.5140 0.4250 0.062 Uiso calc R 1 . .
    C C11 0.74053(18) 0.5505(4) 0.3731(4) 0.0435(12) Uani d . 1 . .
    H H11 0.7592 0.5701 0.4439 0.052 Uiso calc R 1 . .
    C C12 0.69145(18) 0.4934(4) 0.3731(3) 0.0436(12) Uani d . 1 . .
    C C13 0.65587(19) 0.4306(4) 0.2821(3) 0.0454(12) Uani d . 1 . .
    H H13 0.6557 0.4624 0.2051 0.054 Uiso calc R 1 . .
    C C14 0.6757(2) 0.3084(4) 0.2953(4) 0.0574(14) Uani d . 1 . .
    H H141 0.7173 0.3028 0.2978 0.069 Uiso calc R 1 . .
    H H142 0.6583 0.2611 0.2336 0.069 Uiso calc R 1 . .
    C C15 0.6547(2) 0.2746(5) 0.4094(4) 0.0595(14) Uani d . 1 . .
    H H151 0.6869 0.2576 0.4654 0.071 Uiso calc R 1 . .
    H H152 0.6297 0.2084 0.4008 0.071 Uiso calc R 1 . .
    C C16 0.62158(19) 0.3793(4) 0.4453(3) 0.0469(12) Uani d . 1 . .
    C C17 0.66827(19) 0.4636(4) 0.4773(4) 0.0467(13) Uani d . 1 . .
    C C18 0.59773(18) 0.4275(4) 0.3300(3) 0.0459(12) Uani d . 1 . .
    C C19 0.5713(2) 0.5429(5) 0.3385(4) 0.0590(14) Uani d . 1 . .
    H H191 0.5393 0.5382 0.3836 0.088 Uiso calc R 1 . .
    H H192 0.5581 0.5699 0.2634 0.088 Uiso calc R 1 . .
    H H193 0.5995 0.5948 0.3738 0.088 Uiso calc R 1 . .
    C C20 0.5540(2) 0.3515(5) 0.2652(4) 0.0624(15) Uani d . 1 . .
    H H201 0.5440 0.3824 0.1903 0.094 Uiso calc R 1 . .
    H H202 0.5202 0.3469 0.3051 0.094 Uiso calc R 1 . .
    H H203 0.5700 0.2766 0.2586 0.094 Uiso calc R 1 . .
    C C21 0.5823(2) 0.3569(6) 0.5342(4) 0.0631(15) Uani d . 1 . .
    H H211 0.5603 0.4243 0.5460 0.095 Uiso calc R 1 . .
    H H212 0.6044 0.3362 0.6042 0.095 Uiso calc R 1 . .
    H H213 0.5566 0.2956 0.5099 0.095 Uiso calc R 1 . .
    O O2 0.69132(15) 0.5802(3) 1.0744(3) 0.0673(11) Uani d . 1 . .
    N N2 0.76421(18) 0.5057(4) 0.7714(3) 0.0564(12) Uani d . 1 . .
    H H2 0.743(2) 0.502(5) 0.712(4) 0.068 Uiso d . 1 . .
    C C31 0.8225(2) 0.4882(5) 0.7702(4) 0.0512(13) Uani d . 1 . .
    C C32 0.8415(2) 0.4213(5) 0.6840(4) 0.0554(14) Uani d . 1 . .
    C C33 0.8049(2) 0.3591(5) 0.6054(4) 0.0588(14) Uani d . 1 . .
    H H33 0.7653 0.3617 0.6100 0.071 Uiso calc R 1 . .
    C C34 0.8253(3) 0.2968(5) 0.5246(5) 0.0674(16) Uani d . 1 . .
    H H34 0.7998 0.2569 0.4732 0.081 Uiso calc R 1 . .
    C C35 0.8829(3) 0.2900(6) 0.5154(5) 0.0750(17) Uani d . 1 . .
    H H35 0.8965 0.2475 0.4569 0.090 Uiso calc R 1 . .
    C C36 0.9189(3) 0.3432(5) 0.5889(5) 0.0700(16) Uani d . 1 . .
    H H36 0.9582 0.3376 0.5822 0.084 Uiso calc R 1 . .
    C C37 0.8998(2) 0.4094(5) 0.6788(5) 0.0572(14) Uani d . 1 . .
    C C38 0.9397(2) 0.4604(5) 0.7578(5) 0.0621(15) Uani d . 1 . .
    H H38 0.9791 0.4515 0.7537 0.075 Uiso calc R 1 . .
    C C39 0.9195(2) 0.5234(5) 0.8409(5) 0.0708(17) Uani d . 1 . .
    H H39 0.9455 0.5581 0.8952 0.085 Uiso calc R 1 . .
    C C40 0.8608(2) 0.5376(5) 0.8472(4) 0.0582(14) Uani d . 1 . .
    H H40 0.8480 0.5817 0.9054 0.070 Uiso calc R 1 . .
    C C41 0.7408(2) 0.5355(5) 0.8651(4) 0.0575(14) Uani d . 1 . .
    H H41 0.7626 0.5197 0.9339 0.069 Uiso calc R 1 . .
    C C42 0.68961(18) 0.5857(4) 0.8730(4) 0.0452(12) Uani d . 1 . .
    C C43 0.6461(2) 0.6346(5) 0.7896(4) 0.0547(14) Uani d . 1 . .
    H H43 0.6592 0.6503 0.7146 0.066 Uiso calc R 1 . .
    C C44 0.5941(2) 0.5569(6) 0.7881(4) 0.0674(16) Uani d . 1 . .
    H H441 0.5651 0.5764 0.7263 0.081 Uiso calc R 1 . .
    H H442 0.6049 0.4775 0.7811 0.081 Uiso calc R 1 . .
    C C45 0.5733(2) 0.5810(5) 0.9029(4) 0.0621(14) Uani d . 1 . .
    H H451 0.5747 0.5127 0.9495 0.075 Uiso calc R 1 . .
    H H452 0.5341 0.6097 0.8944 0.075 Uiso calc R 1 . .
    C C46 0.6151(2) 0.6717(5) 0.9562(4) 0.0524(13) Uani d . 1 . .
    C C47 0.6699(2) 0.6078(4) 0.9813(4) 0.0458(12) Uani d . 1 . .
    C C48 0.62762(19) 0.7388(5) 0.8533(4) 0.0556(14) Uani d . 1 . .
    C C49 0.6746(2) 0.8251(5) 0.8770(5) 0.0661(15) Uani d . 1 . .
    H H491 0.6821 0.8616 0.8070 0.099 Uiso calc R 1 . .
    H H492 0.7090 0.7877 0.9098 0.099 Uiso calc R 1 . .
    H H493 0.6630 0.8812 0.9295 0.099 Uiso calc R 1 . .
    C C50 0.5761(2) 0.8006(6) 0.7922(5) 0.0802(18) Uani d . 1 . .
    H H501 0.5461 0.7466 0.7704 0.120 Uiso calc R 1 . .
    H H502 0.5875 0.8377 0.7253 0.120 Uiso calc R 1 . .
    H H503 0.5622 0.8565 0.8423 0.120 Uiso calc R 1 . .
    C C51 0.5939(3) 0.7335(6) 1.0546(4) 0.0796(18) Uani d . 1 . .
    H H511 0.6229 0.7860 1.0858 0.119 Uiso calc R 1 . .
    H H512 0.5857 0.6796 1.1123 0.119 Uiso calc R 1 . .
    H H513 0.5594 0.7747 1.0292 0.119 Uiso calc R 1 . .
loop_
    _atom_site_aniso_label
    _atom_site_aniso_U_11
    _atom_site_aniso_U_22
    _atom_site_aniso_U_33
    _atom_site_aniso_U_12
    _atom_site_aniso_U_13
    _atom_site_aniso_U_23
    O1 0.059(2) 0.080(3) 0.0400(18) -0.0056(19) 0.0018(15) -0.0112(19)
    N1 0.043(2) 0.055(3) 0.041(2) -0.004(2) -0.0013(17) 0.000(2)
    C1 0.038(3) 0.045(3) 0.054(3) -0.002(2) 0.004(2) -0.004(2)
    C2 0.051(3) 0.041(3) 0.046(3) -0.009(3) 0.014(2) -0.011(2)
    C3 0.055(3) 0.053(3) 0.054(3) -0.014(3) 0.007(2) -0.008(3)
    C4 0.076(4) 0.063(4) 0.048(3) -0.022(3) 0.005(3) -0.002(3)
    C5 0.078(4) 0.072(4) 0.054(3) -0.037(4) 0.019(3) -0.012(3)
    C6 0.055(3) 0.063(4) 0.061(3) -0.022(3) 0.021(3) -0.017(3)
    C7 0.047(3) 0.046(3) 0.061(3) -0.008(3) 0.010(2) -0.017(3)
    C8 0.040(3) 0.049(3) 0.085(4) -0.005(3) 0.013(3) -0.015(3)
    C9 0.049(3) 0.040(3) 0.079(3) 0.004(3) -0.005(3) -0.003(3)
    C10 0.047(3) 0.043(3) 0.065(3) -0.005(3) 0.009(2) -0.003(3)
    C11 0.045(3) 0.044(3) 0.041(2) -0.001(2) 0.002(2) -0.003(2)
    C12 0.040(3) 0.050(3) 0.041(2) -0.001(2) 0.0016(19) 0.001(2)
    C13 0.048(3) 0.054(3) 0.035(2) -0.007(2) 0.0080(19) 0.005(2)
    C14 0.064(3) 0.057(4) 0.053(3) -0.006(3) 0.013(2) -0.007(3)
    C15 0.071(3) 0.049(3) 0.059(3) -0.006(3) 0.008(3) 0.004(3)
    C16 0.050(3) 0.050(3) 0.041(2) -0.008(3) 0.007(2) 0.001(2)
    C17 0.045(3) 0.054(3) 0.040(3) 0.006(2) 0.000(2) 0.000(2)
    C18 0.045(3) 0.051(3) 0.041(2) -0.011(2) 0.0043(19) -0.001(2)
    C19 0.047(3) 0.066(4) 0.063(3) -0.003(3) -0.001(2) 0.002(3)
    C20 0.046(3) 0.085(4) 0.057(3) -0.024(3) 0.009(2) -0.013(3)
    C21 0.063(3) 0.078(4) 0.051(3) -0.007(3) 0.019(2) 0.001(3)
    O2 0.077(2) 0.076(3) 0.0455(18) -0.020(2) -0.0127(17) 0.0087(19)
    N2 0.049(3) 0.064(3) 0.055(2) 0.006(2) 0.0027(19) -0.001(2)
    C31 0.049(3) 0.047(3) 0.058(3) 0.002(3) 0.006(2) 0.000(3)
    C32 0.054(3) 0.040(3) 0.072(3) 0.005(3) 0.007(3) 0.017(3)
    C33 0.058(3) 0.052(4) 0.066(3) -0.003(3) 0.004(3) 0.009(3)
    C34 0.089(5) 0.054(4) 0.060(3) 0.013(3) 0.011(3) 0.002(3)
    C35 0.095(5) 0.065(4) 0.066(4) 0.010(4) 0.013(3) 0.006(3)
    C36 0.067(4) 0.062(4) 0.084(4) 0.017(3) 0.022(3) 0.020(4)
    C37 0.048(3) 0.045(3) 0.079(3) 0.005(3) 0.009(3) 0.017(3)
    C38 0.056(3) 0.051(4) 0.082(4) 0.006(3) 0.020(3) 0.013(3)
    C39 0.058(4) 0.051(4) 0.101(4) -0.011(3) -0.004(3) 0.015(4)
    C40 0.051(3) 0.052(3) 0.072(3) 0.003(3) 0.006(3) 0.002(3)
    C41 0.061(3) 0.063(4) 0.048(3) -0.010(3) 0.001(2) 0.003(3)
    C42 0.039(3) 0.053(3) 0.043(3) 0.004(2) 0.003(2) 0.000(2)
    C43 0.057(3) 0.064(4) 0.042(3) 0.004(3) 0.000(2) 0.007(3)
    C44 0.056(3) 0.083(4) 0.060(3) 0.013(3) -0.012(2) -0.004(3)
    C45 0.046(3) 0.063(4) 0.078(3) 0.005(3) 0.010(3) 0.002(3)
    C46 0.055(3) 0.053(3) 0.051(3) 0.004(3) 0.015(2) 0.001(2)
    C47 0.050(3) 0.047(3) 0.039(3) -0.004(2) -0.004(2) 0.003(2)
    C48 0.050(3) 0.058(4) 0.060(3) 0.011(3) 0.007(2) 0.012(3)
    C49 0.066(3) 0.058(4) 0.076(3) -0.002(3) 0.016(3) 0.009(3)
    C50 0.073(4) 0.083(5) 0.085(4) 0.021(4) 0.009(3) 0.013(4)
    C51 0.093(4) 0.077(5) 0.073(4) 0.002(4) 0.031(3) -0.006(3)
_geom_special_details
;
All e.s.d.'s (except the e.s.d. in the dihedral angle between two l.s. planes)
are estimated using the full covariance matrix. The cell e.s.d.'s are taken
into account individually in the estimation of e.s.d.'s in distances, angles
and torsion angles; correlations between e.s.d.'s in cell parameters are only
used when they are defined by crystal symmetry. An approximate (isotropic)
treatment of cell e.s.d.'s is used for estimating e.s.d.'s involving l.s.
planes.
;
loop_
    _geom_bond_atom_site_label_1
    _geom_bond_atom_site_label_2
    _geom_bond_site_symmetry_2
    _geom_bond_distance
    _geom_bond_publ_flag
    O1 C17 . 1.235(5) ?
    N1 C11 . 1.351(6) ?
    N1 C1 . 1.416(6) ?
    N1 H1 . 1.03(4) ?
    C1 C10 . 1.370(6) ?
    C1 C2 . 1.427(6) ?
    C2 C3 . 1.419(7) ?
    C2 C7 . 1.429(6) ?
    C3 C4 . 1.378(7) ?
    C3 H3 . 0.9500 ?
    C4 C5 . 1.391(8) ?
    C4 H4 . 0.9500 ?
    C5 C6 . 1.341(8) ?
    C5 H5 . 0.9500 ?
    C6 C7 . 1.421(7) ?
    C6 H6 . 0.9500 ?
    C7 C8 . 1.416(7) ?
    C8 C9 . 1.362(7) ?
    C8 H8 . 0.9500 ?
    C9 C10 . 1.414(6) ?
    C9 H9 . 0.9500 ?
    C10 H10 . 0.9500 ?
    C11 C12 . 1.353(6) ?
    C11 H11 . 0.9500 ?
    C12 C17 . 1.462(6) ?
    C12 C13 . 1.516(6) ?
    C13 C14 . 1.541(7) ?
    C13 C18 . 1.551(6) ?
    C13 H13 . 1.0000 ?
    C14 C15 . 1.559(7) ?
    C14 H141 . 0.9900 ?
    C14 H142 . 0.9900 ?
    C15 C16 . 1.563(7) ?
    C15 H151 . 0.9900 ?
    C15 H152 . 0.9900 ?
    C16 C21 . 1.512(6) ?
    C16 C17 . 1.522(7) ?
    C16 C18 . 1.555(6) ?
    C18 C19 . 1.526(7) ?
    C18 C20 . 1.535(6) ?
    C19 H191 . 0.9800 ?
    C19 H192 . 0.9800 ?
    C19 H193 . 0.9800 ?
    C20 H201 . 0.9800 ?
    C20 H202 . 0.9800 ?
    C20 H203 . 0.9800 ?
    C21 H211 . 0.9800 ?
    C21 H212 . 0.9800 ?
    C21 H213 . 0.9800 ?
    O2 C47 . 1.229(5) ?
    N2 C41 . 1.353(6) ?
    N2 C31 . 1.404(6) ?
    N2 H2 . 0.83(5) ?
    C31 C40 . 1.368(7) ?
    C31 C32 . 1.419(7) ?
    C32 C37 . 1.404(7) ?
    C32 C33 . 1.430(7) ?
    C33 C34 . 1.353(7) ?
    C33 H33 . 0.9500 ?
    C34 C35 . 1.390(8) ?
    C34 H34 . 0.9500 ?
    C35 C36 . 1.331(8) ?
    C35 H35 . 0.9500 ?
    C36 C37 . 1.449(8) ?
    C36 H36 . 0.9500 ?
    C37 C38 . 1.413(8) ?
    C38 C39 . 1.375(7) ?
    C38 H38 . 0.9500 ?
    C39 C40 . 1.418(7) ?
    C39 H39 . 0.9500 ?
    C40 H40 . 0.9500 ?
    C41 C42 . 1.371(7) ?
    C41 H41 . 0.9500 ?
    C42 C47 . 1.451(6) ?
    C42 C43 . 1.488(6) ?
    C43 C44 . 1.547(8) ?
    C43 C48 . 1.551(7) ?
    C43 H43 . 1.0000 ?
    C44 C45 . 1.540(7) ?
    C44 H441 . 0.9900 ?
    C44 H442 . 0.9900 ?
    C45 C46 . 1.566(8) ?
    C45 H451 . 0.9900 ?
    C45 H452 . 0.9900 ?
    C46 C47 . 1.516(7) ?
    C46 C51 . 1.523(7) ?
    C46 C48 . 1.528(7) ?
    C48 C49 . 1.529(7) ?
    C48 C50 . 1.553(7) ?
    C49 H491 . 0.9800 ?
    C49 H492 . 0.9800 ?
    C49 H493 . 0.9800 ?
    C50 H501 . 0.9800 ?
    C50 H502 . 0.9800 ?
    C50 H503 . 0.9800 ?
    C51 H511 . 0.9800 ?
    C51 H512 . 0.9800 ?
    C51 H513 . 0.9800 ?
loop_
    _geom_angle_atom_site_label_1
    _geom_angle_atom_site_label_2
    _geom_angle_atom_site_label_3
    _geom_angle_site_symmetry_1
    _geom_angle_site_symmetry_3
    _geom_angle
    _geom_angle_publ_flag
    C11 N1 C1 . . 122.8(4) ?
    C11 N1 H1 . . 118(3) ?
    C1 N1 H1 . . 115(2) ?
    C10 C1 N1 . . 120.5(4) ?
    C10 C1 C2 . . 120.6(4) ?
    N1 C1 C2 . . 118.9(4) ?
    C3 C2 C1 . . 123.7(4) ?
    C3 C2 C7 . . 118.0(5) ?
    C1 C2 C7 . . 118.3(5) ?
    C4 C3 C2 . . 121.2(5) ?
    C4 C3 H3 . . 119.4 ?
    C2 C3 H3 . . 119.4 ?
    C3 C4 C5 . . 119.4(5) ?
    C3 C4 H4 . . 120.3 ?
    C5 C4 H4 . . 120.3 ?
    C6 C5 C4 . . 121.8(5) ?
    C6 C5 H5 . . 119.1 ?
    C4 C5 H5 . . 119.1 ?
    C5 C6 C7 . . 121.0(5) ?
    C5 C6 H6 . . 119.5 ?
    C7 C6 H6 . . 119.5 ?
    C8 C7 C6 . . 122.5(5) ?
    C8 C7 C2 . . 118.9(5) ?
    C6 C7 C2 . . 118.5(5) ?
    C9 C8 C7 . . 121.3(5) ?
    C9 C8 H8 . . 119.4 ?
    C7 C8 H8 . . 119.4 ?
    C8 C9 C10 . . 120.1(5) ?
    C8 C9 H9 . . 119.9 ?
    C10 C9 H9 . . 119.9 ?
    C1 C10 C9 . . 120.5(5) ?
    C1 C10 H10 . . 119.7 ?
    C9 C10 H10 . . 119.7 ?
    N1 C11 C12 . . 126.1(4) ?
    N1 C11 H11 . . 116.9 ?
    C12 C11 H11 . . 116.9 ?
    C11 C12 C17 . . 121.5(4) ?
    C11 C12 C13 . . 132.2(4) ?
    C17 C12 C13 . . 105.4(4) ?
    C12 C13 C14 . . 104.7(4) ?
    C12 C13 C18 . . 101.5(3) ?
    C14 C13 C18 . . 102.4(4) ?
    C12 C13 H13 . . 115.5 ?
    C14 C13 H13 . . 115.5 ?
    C18 C13 H13 . . 115.5 ?
    C13 C14 C15 . . 102.4(4) ?
    C13 C14 H141 . . 111.3 ?
    C15 C14 H141 . . 111.3 ?
    C13 C14 H142 . . 111.3 ?
    C15 C14 H142 . . 111.3 ?
    H141 C14 H142 . . 109.2 ?
    C14 C15 C16 . . 104.5(4) ?
    C14 C15 H151 . . 110.9 ?
    C16 C15 H151 . . 110.9 ?
    C14 C15 H152 . . 110.9 ?
    C16 C15 H152 . . 110.9 ?
    H151 C15 H152 . . 108.9 ?
    C21 C16 C17 . . 115.2(4) ?
    C21 C16 C18 . . 119.9(4) ?
    C17 C16 C18 . . 99.9(4) ?
    C21 C16 C15 . . 114.7(5) ?
    C17 C16 C15 . . 103.0(4) ?
    C18 C16 C15 . . 101.6(4) ?
    O1 C17 C12 . . 128.8(5) ?
    O1 C17 C16 . . 125.3(4) ?
    C12 C17 C16 . . 105.9(4) ?
    C19 C18 C20 . . 107.9(4) ?
    C19 C18 C13 . . 113.1(4) ?
    C20 C18 C13 . . 114.2(4) ?
    C19 C18 C16 . . 113.2(4) ?
    C20 C18 C16 . . 113.7(4) ?
    C13 C18 C16 . . 94.5(3) ?
    C18 C19 H191 . . 109.5 ?
    C18 C19 H192 . . 109.5 ?
    H191 C19 H192 . . 109.5 ?
    C18 C19 H193 . . 109.5 ?
    H191 C19 H193 . . 109.5 ?
    H192 C19 H193 . . 109.5 ?
    C18 C20 H201 . . 109.5 ?
    C18 C20 H202 . . 109.5 ?
    H201 C20 H202 . . 109.5 ?
    C18 C20 H203 . . 109.5 ?
    H201 C20 H203 . . 109.5 ?
    H202 C20 H203 . . 109.5 ?
    C16 C21 H211 . . 109.5 ?
    C16 C21 H212 . . 109.5 ?
    H211 C21 H212 . . 109.5 ?
    C16 C21 H213 . . 109.5 ?
    H211 C21 H213 . . 109.5 ?
    H212 C21 H213 . . 109.5 ?
    C41 N2 C31 . . 122.4(4) ?
    C41 N2 H2 . . 117(4) ?
    C31 N2 H2 . . 120(4) ?
    C40 C31 N2 . . 121.5(5) ?
    C40 C31 C32 . . 119.9(5) ?
    N2 C31 C32 . . 118.6(4) ?
    C37 C32 C31 . . 118.6(5) ?
    C37 C32 C33 . . 117.4(5) ?
    C31 C32 C33 . . 124.0(5) ?
    C34 C33 C32 . . 121.5(5) ?
    C34 C33 H33 . . 119.2 ?
    C32 C33 H33 . . 119.2 ?
    C33 C34 C35 . . 121.1(6) ?
    C33 C34 H34 . . 119.4 ?
    C35 C34 H34 . . 119.4 ?
    C36 C35 C34 . . 119.7(6) ?
    C36 C35 H35 . . 120.1 ?
    C34 C35 H35 . . 120.1 ?
    C35 C36 C37 . . 121.9(6) ?
    C35 C36 H36 . . 119.1 ?
    C37 C36 H36 . . 119.1 ?
    C32 C37 C38 . . 121.9(5) ?
    C32 C37 C36 . . 118.2(5) ?
    C38 C37 C36 . . 119.9(5) ?
    C39 C38 C37 . . 117.7(5) ?
    C39 C38 H38 . . 121.1 ?
    C37 C38 H38 . . 121.1 ?
    C38 C39 C40 . . 121.5(5) ?
    C38 C39 H39 . . 119.3 ?
    C40 C39 H39 . . 119.3 ?
    C31 C40 C39 . . 120.5(5) ?
    C31 C40 H40 . . 119.8 ?
    C39 C40 H40 . . 119.8 ?
    N2 C41 C42 . . 128.0(5) ?
    N2 C41 H41 . . 116.0 ?
    C42 C41 H41 . . 116.0 ?
    C41 C42 C47 . . 120.8(4) ?
    C41 C42 C43 . . 133.6(4) ?
    C47 C42 C43 . . 105.5(4) ?
    C42 C43 C44 . . 105.9(4) ?
    C42 C43 C48 . . 101.3(4) ?
    C44 C43 C48 . . 102.9(4) ?
    C42 C43 H43 . . 115.0 ?
    C44 C43 H43 . . 115.0 ?
    C48 C43 H43 . . 115.0 ?
    C45 C44 C43 . . 101.8(4) ?
    C45 C44 H441 . . 111.4 ?
    C43 C44 H441 . . 111.4 ?
    C45 C44 H442 . . 111.4 ?
    C43 C44 H442 . . 111.4 ?
    H441 C44 H442 . . 109.3 ?
    C44 C45 C46 . . 104.4(4) ?
    C44 C45 H451 . . 110.9 ?
    C46 C45 H451 . . 110.9 ?
    C44 C45 H452 . . 110.9 ?
    C46 C45 H452 . . 110.9 ?
    H451 C45 H452 . . 108.9 ?
    C47 C46 C51 . . 115.8(4) ?
    C47 C46 C48 . . 101.1(4) ?
    C51 C46 C48 . . 118.6(5) ?
    C47 C46 C45 . . 103.4(4) ?
    C51 C46 C45 . . 114.1(4) ?
    C48 C46 C45 . . 101.6(4) ?
    O2 C47 C42 . . 128.7(5) ?
    O2 C47 C46 . . 126.1(4) ?
    C42 C47 C46 . . 105.2(4) ?
    C46 C48 C49 . . 113.7(4) ?
    C46 C48 C43 . . 93.7(4) ?
    C49 C48 C43 . . 113.4(4) ?
    C46 C48 C50 . . 115.1(4) ?
    C49 C48 C50 . . 107.2(5) ?
    C43 C48 C50 . . 113.5(4) ?
    C48 C49 H491 . . 109.5 ?
    C48 C49 H492 . . 109.5 ?
    H491 C49 H492 . . 109.5 ?
    C48 C49 H493 . . 109.5 ?
    H491 C49 H493 . . 109.5 ?
    H492 C49 H493 . . 109.5 ?
    C48 C50 H501 . . 109.5 ?
    C48 C50 H502 . . 109.5 ?
    H501 C50 H502 . . 109.5 ?
    C48 C50 H503 . . 109.5 ?
    H501 C50 H503 . . 109.5 ?
    H502 C50 H503 . . 109.5 ?
    C46 C51 H511 . . 109.5 ?
    C46 C51 H512 . . 109.5 ?
    H511 C51 H512 . . 109.5 ?
    C46 C51 H513 . . 109.5 ?
    H511 C51 H513 . . 109.5 ?
    H512 C51 H513 . . 109.5 ?
loop_
    _geom_torsion_atom_site_label_1
    _geom_torsion_atom_site_label_2
    _geom_torsion_atom_site_label_3
    _geom_torsion_atom_site_label_4
    _geom_torsion_site_symmetry_1
    _geom_torsion_site_symmetry_2
    _geom_torsion_site_symmetry_3
    _geom_torsion_site_symmetry_4
    _geom_torsion
    _geom_torsion_publ_flag
    C11 N1 C1 C10 . . . . 21.3(7) ?
    C11 N1 C1 C2 . . . . -159.3(4) ?
    C10 C1 C2 C3 . . . . -174.3(5) ?
    N1 C1 C2 C3 . . . . 6.2(7) ?
    C10 C1 C2 C7 . . . . 6.2(7) ?
    N1 C1 C2 C7 . . . . -173.2(4) ?
    C1 C2 C3 C4 . . . . -177.2(5) ?
    C7 C2 C3 C4 . . . . 2.2(7) ?
    C2 C3 C4 C5 . . . . 0.9(8) ?
    C3 C4 C5 C6 . . . . -2.8(9) ?
    C4 C5 C6 C7 . . . . 1.5(9) ?
    C5 C6 C7 C8 . . . . -176.0(5) ?
    C5 C6 C7 C2 . . . . 1.7(8) ?
    C3 C2 C7 C8 . . . . 174.3(5) ?
    C1 C2 C7 C8 . . . . -6.2(7) ?
    C3 C2 C7 C6 . . . . -3.5(7) ?
    C1 C2 C7 C6 . . . . 176.0(4) ?
    C6 C7 C8 C9 . . . . -179.8(5) ?
    C2 C7 C8 C9 . . . . 2.5(8) ?
    C7 C8 C9 C10 . . . . 1.5(8) ?
    N1 C1 C10 C9 . . . . 177.1(5) ?
    C2 C1 C10 C9 . . . . -2.4(8) ?
    C8 C9 C10 C1 . . . . -1.6(8) ?
    C1 N1 C11 C12 . . . . -155.0(5) ?
    N1 C11 C12 C17 . . . . -179.9(5) ?
    N1 C11 C12 C13 . . . . 12.9(9) ?
    C11 C12 C13 C14 . . . . 94.2(6) ?
    C17 C12 C13 C14 . . . . -74.5(4) ?
    C11 C12 C13 C18 . . . . -159.5(5) ?
    C17 C12 C13 C18 . . . . 31.8(5) ?
    C12 C13 C14 C15 . . . . 67.9(4) ?
    C18 C13 C14 C15 . . . . -37.7(4) ?
    C13 C14 C15 C16 . . . . 3.6(5) ?
    C14 C15 C16 C21 . . . . 162.2(4) ?
    C14 C15 C16 C17 . . . . -71.8(4) ?
    C14 C15 C16 C18 . . . . 31.4(5) ?
    C11 C12 C17 O1 . . . . 10.6(8) ?
    C13 C12 C17 O1 . . . . -179.2(5) ?
    C11 C12 C17 C16 . . . . -167.4(5) ?
    C13 C12 C17 C16 . . . . 2.8(5) ?
    C21 C16 C17 O1 . . . . 15.9(7) ?
    C18 C16 C17 O1 . . . . 145.8(5) ?
    C15 C16 C17 O1 . . . . -109.7(5) ?
    C21 C16 C17 C12 . . . . -166.0(4) ?
    C18 C16 C17 C12 . . . . -36.1(5) ?
    C15 C16 C17 C12 . . . . 68.4(4) ?
    C12 C13 C18 C19 . . . . 65.7(5) ?
    C14 C13 C18 C19 . . . . 173.7(4) ?
    C12 C13 C18 C20 . . . . -170.4(4) ?
    C14 C13 C18 C20 . . . . -62.4(5) ?
    C12 C13 C18 C16 . . . . -51.9(4) ?
    C14 C13 C18 C16 . . . . 56.2(4) ?
    C21 C16 C18 C19 . . . . 62.3(6) ?
    C17 C16 C18 C19 . . . . -64.5(4) ?
    C15 C16 C18 C19 . . . . -170.2(4) ?
    C21 C16 C18 C20 . . . . -61.2(6) ?
    C17 C16 C18 C20 . . . . 171.9(4) ?
    C15 C16 C18 C20 . . . . 66.3(5) ?
    C21 C16 C18 C13 . . . . 179.8(5) ?
    C17 C16 C18 C13 . . . . 53.0(4) ?
    C15 C16 C18 C13 . . . . -52.7(4) ?
    C41 N2 C31 C40 . . . . -24.4(8) ?
    C41 N2 C31 C32 . . . . 158.1(5) ?
    C40 C31 C32 C37 . . . . -1.3(7) ?
    N2 C31 C32 C37 . . . . 176.1(5) ?
    C40 C31 C32 C33 . . . . 174.7(5) ?
    N2 C31 C32 C33 . . . . -7.8(8) ?
    C37 C32 C33 C34 . . . . -4.1(7) ?
    C31 C32 C33 C34 . . . . 179.9(5) ?
    C32 C33 C34 C35 . . . . 0.5(8) ?
    C33 C34 C35 C36 . . . . 1.8(9) ?
    C34 C35 C36 C37 . . . . -0.4(9) ?
    C31 C32 C37 C38 . . . . 1.2(8) ?
    C33 C32 C37 C38 . . . . -175.2(5) ?
    C31 C32 C37 C36 . . . . -178.5(5) ?
    C33 C32 C37 C36 . . . . 5.2(7) ?
    C35 C36 C37 C32 . . . . -3.1(8) ?
    C35 C36 C37 C38 . . . . 177.2(6) ?
    C32 C37 C38 C39 . . . . -0.3(8) ?
    C36 C37 C38 C39 . . . . 179.3(5) ?
    C37 C38 C39 C40 . . . . -0.4(8) ?
    N2 C31 C40 C39 . . . . -176.7(5) ?
    C32 C31 C40 C39 . . . . 0.7(8) ?
    C38 C39 C40 C31 . . . . 0.2(9) ?
    C31 N2 C41 C42 . . . . 159.3(5) ?
    N2 C41 C42 C47 . . . . 177.4(5) ?
    N2 C41 C42 C43 . . . . -7.6(10) ?
    C41 C42 C43 C44 . . . . 112.2(6) ?
    C47 C42 C43 C44 . . . . -72.2(5) ?
    C41 C42 C43 C48 . . . . -140.7(6) ?
    C47 C42 C43 C48 . . . . 34.8(5) ?
    C42 C43 C44 C45 . . . . 70.0(5) ?
    C48 C43 C44 C45 . . . . -35.9(5) ?
    C43 C44 C45 C46 . . . . 1.1(5) ?
    C44 C45 C46 C47 . . . . -70.1(5) ?
    C44 C45 C46 C51 . . . . 163.3(5) ?
    C44 C45 C46 C48 . . . . 34.5(5) ?
    C41 C42 C47 O2 . . . . -5.9(9) ?
    C43 C42 C47 O2 . . . . 177.8(5) ?
    C41 C42 C47 C46 . . . . 175.3(5) ?
    C43 C42 C47 C46 . . . . -0.9(6) ?
    C51 C46 C47 O2 . . . . 17.8(8) ?
    C48 C46 C47 O2 . . . . 147.4(5) ?
    C45 C46 C47 O2 . . . . -107.8(6) ?
    C51 C46 C47 C42 . . . . -163.4(5) ?
    C48 C46 C47 C42 . . . . -33.8(5) ?
    C45 C46 C47 C42 . . . . 71.0(5) ?
    C47 C46 C48 C49 . . . . -65.4(5) ?
    C51 C46 C48 C49 . . . . 62.4(6) ?
    C45 C46 C48 C49 . . . . -171.7(4) ?
    C47 C46 C48 C43 . . . . 52.2(4) ?
    C51 C46 C48 C43 . . . . 179.9(5) ?
    C45 C46 C48 C43 . . . . -54.2(4) ?
    C47 C46 C48 C50 . . . . 170.3(5) ?
    C51 C46 C48 C50 . . . . -61.9(7) ?
    C45 C46 C48 C50 . . . . 64.0(6) ?
    C42 C43 C48 C46 . . . . -53.2(4) ?
    C44 C43 C48 C46 . . . . 56.2(4) ?
    C42 C43 C48 C49 . . . . 64.7(5) ?
    C44 C43 C48 C49 . . . . 174.1(4) ?
    C42 C43 C48 C50 . . . . -172.7(4) ?
    C44 C43 C48 C50 . . . . -63.3(5) ?
loop_
    _geom_hbond_atom_site_label_D
    _geom_hbond_atom_site_label_H
    _geom_hbond_atom_site_label_A
    _geom_hbond_site_symmetry_A
    _geom_hbond_distance_DH
    _geom_hbond_distance_HA
    _geom_hbond_distance_DA
    _geom_hbond_angle_DHA
    _geom_hbond_publ_flag
    N1 H1 O2 1_554 1.03(4) 1.93(4) 2.909(5) 157(4) yes
    N2 H2 O1 . 0.83(5) 2.08(5) 2.913(5) 174(5) yes
data_global
_journal_date_recd_electronic     2010-12-06
_journal_date_accepted     2010-12-14
_journal_name_full     'Acta Crystallographica, Section E'
_journal_year     2011
_journal_volume     67
_journal_issue      1
_journal_page_first     o188
_journal_page_last     o189
_journal_paper_category     QO
_journal_coeditor_code     SU2235
loop_
    _publ_contact_author_name
    _publ_contact_author_address
    _publ_contact_author_email
    'Dr. Anthony Linden'
;
Institute of Organic Chemistry
University of Z\"urich
Winterthurerstrasse 190
CH-8057 Z\"urich
Switzerland
;
 alinden@oci.uzh.ch
    'Dorta, Romano'
;
Departamento de Qu\'imica
Universidad Sim\'on Bol\'ivar
Caracas 1080A
Venezuela
;
 rdorta@usb.ve
_publ_contact_author_fax     '41 44 635 6812'
_publ_contact_author_phone     '41 44 635 4228'
_publ_section_title
;
(<i>E</i>)-3-(1-Naphthylamino)methylene-(+)-camphor
;
loop_
    _publ_author_name
    _publ_author_footnote
    _publ_author_address
    'Pastr\'an, Jes\'us' .
; Departamento de Qu\'imica
  Universidad Sim\'on Bol\'ivar
  Caracas 1080A
  Venezuela
;
    'Ineichen, Emilio' .
; Departamento de Qu\'imica
  Universidad Sim\'on Bol\'ivar
  Caracas 1080A
  Venezuela
;
    'Agrifoglio, Giuseppe' .
; Departamento de Qu\'imica
  Universidad Sim\'on Bol\'ivar
  Caracas 1080A
  Venezuela
;
    'Linden, Anthony' .
; Institute of Organic Chemistry
  University of Z\"urich
  Winterthurerstrasse 190
  CH-8057 Z\"urich
  Switzerland
;
    'Dorta, Romano' .
; Departamento de Qu\'imica
  Universidad Sim\'on Bol\'ivar
  Caracas 1080A
  Venezuela
;
