# Supplementary material for: (E)-3-(1-Naphthyl­amino)­methyl­ene-(+)-camphor
Source: Acta Crystallogr Sect E Struct Rep Online. 2010 Dec 18;67(Pt 1):o188–9. doi: 10.1107/S1600536810052487 (PMC3050145; doi:10.1107/S1600536810052487)
Supplement: Supplementary file 2 [file e-67-0o188-Isup2.hkl]

# 
# h,k,l, Fc-squared, Fo-squared, sigma(Fo-squared) and status flag 
# 
data_I
# DT0927 
_shelx_title ' EI 24 (DT0927)' 
_shelx_refln_list_code          4 
_shelx_F_calc_maximum      302.91 
_exptl_crystal_F_000      1312.00 
_reflns_d_resolution_high  0.8395 
 
loop_ 
 _symmetry_equiv_pos_as_xyz 
 'x, y, z' 
 '-x, y, -z' 
 'x+1/2, y+1/2, z' 
 '-x+1/2, y+1/2, -z' 
 
_cell_length_a    23.8074 
_cell_length_b    11.9688 
_cell_length_c    12.0192 
_cell_angle_alpha  90.000 
_cell_angle_beta   95.672 
_cell_angle_gamma  90.000 
 
_shelx_F_squared_multiplier     1.000 
 
loop_ 
 _refln_index_h 
 _refln_index_k 
 _refln_index_l 
 _refln_F_squared_calc 
 _refln_F_squared_meas 
 _refln_F_squared_sigma 
 _refln_observed_status 
   4   0   0    91756.77    91686.45   4160.28 o 
   6   0   0     2274.04     2068.56     60.27 o 
   8   0   0    26883.24    25670.83    611.21 o 
  10   0   0      181.85      172.88     14.94 o 
  12   0   0    16918.13    16414.71    399.01 o 
  14   0   0     1741.25     1514.98     68.47 o 
  16   0   0     1244.94     1177.73     57.71 o 
  18   0   0      159.77      147.24     25.61 o 
  20   0   0      137.89      179.24     23.47 o 
  22   0   0       55.90       78.94     21.34 o 
  24   0   0       90.58      132.28     36.27 o 
  26   0   0       34.30       40.54     29.87 o 
  28   0   0       20.24        8.53     34.13 o 
   3   1   0     2618.31     2514.89     58.59 o 
   5   1   0     1109.23     1191.96     23.58 o 
   7   1   0      317.25      311.80     10.68 o 
   9   1   0     1297.24     1312.16     27.83 o 
  11   1   0     2991.83     2829.81     53.68 o 
  13   1   0     2833.21     2959.34     85.78 o 
  15   1   0      174.97      215.53     14.94 o 
  17   1   0       25.44       64.00     12.80 o 
  19   1   0      144.73      162.17     17.07 o 
  21   1   0       12.73       12.80     14.93 o 
  23   1   0       55.44       46.94     17.07 o 
  25   1   0       73.96       53.34     21.34 o 
  27   1   0       16.53       -8.53     21.33 o 
   0   2   0     7483.29     8248.28    233.82 o 
   2   2   0    10189.78     8747.98    175.23 o 
   4   2   0    12033.88    10980.14    203.75 o 
   6   2   0     1612.97     1584.97     30.03 o 
   8   2   0      741.17      805.88     17.10 o 
  10   2   0     2709.08     2564.75     49.36 o 
  12   2   0     1704.89     1716.53     36.39 o 
  14   2   0      248.35      260.38     14.94 o 
  16   2   0      477.42      516.65     21.35 o 
  18   2   0      853.04      843.65     42.72 o 
  20   2   0       19.29      -12.80     12.80 o 
  22   2   0      149.38      108.82     19.20 o 
  24   2   0      244.56      245.40     40.54 o 
  26   2   0        5.32       21.33     25.60 o 
   1   3   0       46.45      145.10     12.80 o 
   3   3   0     1517.37     1720.23     36.46 o 
   5   3   0     8254.48     8766.59    157.44 o 
   7   3   0     5251.57     5704.23    105.95 o 
   9   3   0     2079.89     2093.94     40.72 o 
  11   3   0     6066.39     6547.89    120.86 o 
  13   3   0       85.89       49.08     12.80 o 
  15   3   0       10.43       27.73     14.93 o 
  17   3   0       45.82       34.14     17.07 o 
  19   3   0       39.75       51.20     19.20 o 
  21   3   0       52.53       53.34     21.34 o 
  23   3   0      449.50      499.45     55.49 o 
  25   3   0        9.56       12.80     29.87 o 
  27   3   0       43.36       19.20     40.54 o 
   0   4   0    33664.09    35023.51    945.13 o 
   2   4   0     5258.07     5031.32    108.29 o 
   4   4   0      831.25     1058.39     27.80 o 
   6   4   0     1903.42     1986.70     45.01 o 
   8   4   0     1980.56     2230.22     47.13 o 
  10   4   0       63.52       93.88     10.67 o 
  12   4   0      975.21      878.26     29.92 o 
  14   4   0       49.88       38.40     12.80 o 
  16   4   0     1425.34     1560.43     74.82 o 
  18   4   0      855.77      862.82     44.85 o 
  20   4   0      776.92      794.34     64.06 o 
  22   4   0      170.68      157.90     29.87 o 
  24   4   0       16.12       91.74     36.27 o 
  26   4   0       12.78      -12.80     38.40 o 
   1   5   0      729.89      754.41     23.51 o 
   3   5   0     3922.94     3969.54     90.41 o 
   5   5   0      755.33      775.69     23.51 o 
   7   5   0     1874.83     1758.02     42.83 o 
   9   5   0       99.28      108.82     12.80 o 
  11   5   0       74.81      100.28     10.67 o 
  13   5   0      260.27      213.42     14.94 o 
  15   5   0      129.99      130.16     19.20 o 
  17   5   0      541.14      559.33     34.16 o 
  19   5   0       74.46      100.28     19.20 o 
  21   5   0        0.80       23.47     17.07 o 
  23   5   0       16.83       10.67     25.60 o 
  25   5   0       21.20        8.53     38.40 o 
   0   6   0      625.98      717.73     36.31 o 
   2   6   0      151.30      162.19     14.94 o 
   4   6   0      929.04      946.78     29.92 o 
   6   6   0     7297.33     8096.76    237.76 o 
   8   6   0     1593.35     1751.95     59.90 o 
  10   6   0      184.07      224.07     19.21 o 
  12   6   0      244.84      281.71     21.34 o 
  14   6   0      434.92      473.89     27.75 o 
  16   6   0      154.59      132.30     17.07 o 
  18   6   0     1153.34     1153.57     87.59 o 
  20   6   0       40.12       32.00     19.20 o 
  22   6   0       41.97        0.00     21.33 o 
  24   6   0        8.79       40.53     36.27 o 
   1   7   0       44.82       44.80     12.80 o 
   3   7   0     1178.60     1180.00     51.30 o 
   5   7   0       36.14       25.60     12.80 o 
   7   7   0     1127.91     1147.66     49.15 o 
   9   7   0        9.97       57.60     14.93 o 
  11   7   0      188.24      194.19     19.21 o 
  13   7   0       34.45       49.07     14.93 o 
  15   7   0      113.58      119.49     17.07 o 
  17   7   0      377.33      294.54     29.88 o 
  19   7   0       65.34       32.00     19.20 o 
  21   7   0       48.65       23.47     21.34 o 
  23   7   0       56.68       19.20     29.87 o 
   0   8   0      480.39      437.67     38.43 o 
   2   8   0       48.00       57.61     17.07 o 
   4   8   0     1129.31     1226.63     55.56 o 
   6   8   0      287.74      283.86     23.48 o 
   8   8   0     2816.49     3039.05    152.06 o 
  10   8   0      296.48      350.01     27.74 o 
  12   8   0      364.05      318.02     27.75 o 
  14   8   0       36.63       17.07     14.93 o 
  16   8   0      800.64      832.77     83.28 o 
  18   8   0       38.01       19.20     19.20 o 
  20   8   0      181.41      179.24     55.48 o 
  22   8   0       81.05      142.95     57.61 o 
   1   9   0      239.38      215.54     23.48 o 
   3   9   0      318.14      318.01     27.75 o 
   5   9   0       14.61       29.87     19.20 o 
   7   9   0      538.52      533.72     36.29 o 
   9   9   0      191.15      172.85     21.34 o 
  11   9   0       87.31       76.81     19.20 o 
  13   9   0       18.18       14.93     17.07 o 
  15   9   0       93.97      117.35     23.47 o 
  17   9   0      198.89      230.45     40.54 o 
  19   9   0        6.15      -25.60     25.60 o 
  21   9   0        7.52       -6.40     38.40 o 
   0  10   0       99.91      155.76     29.87 o 
   2  10   0      482.63      540.07     40.56 o 
   4  10   0        6.98        8.53     19.20 o 
   6  10   0      569.59      535.85     36.29 o 
   8  10   0      139.81      113.09     25.60 o 
  10  10   0      360.83      373.50     38.42 o 
  12  10   0       66.43       72.54     23.47 o 
  14  10   0      837.42     1005.71    151.60 o 
  16  10   0       63.72       81.07     32.00 o 
  18  10   0      148.43      162.16     57.61 o 
  20  10   0       88.97      104.55     44.81 o 
   1  11   0       29.07       -2.13     21.33 o 
   3  11   0       80.57       72.54     23.47 o 
   5  11   0      149.55       96.02     23.47 o 
   7  11   0       64.82       57.61     23.47 o 
   9  11   0       38.70       14.93     23.47 o 
  11  11   0        9.76       27.73     25.60 o 
  13  11   0      591.80      691.63    187.85 o 
  15  11   0      776.00     1007.72    303.17 o 
  17  11   0       42.08       66.14     34.14 o 
   0  12   0       59.74       19.20     36.27 o 
   2  12   0       36.34       64.00     27.74 o 
   4  12   0        4.70       -2.13     23.47 o 
   6  12   0        1.91       -4.27     25.60 o 
   8  12   0       37.14       19.20     29.87 o 
  10  12   0      166.98      153.63     51.21 o 
  12  12   0      105.36      128.02     61.87 o 
  14  12   0       17.74       -4.27     36.27 o 
   1  13   0       33.65       61.87     44.80 o 
   3  13   0        8.23       12.80     40.53 o 
   5  13   0       39.91       93.87     51.20 o 
   7  13   0       35.19       96.01     53.34 o 
   9  13   0        5.56      -17.07     36.27 o 
  11  13   0        3.53      -21.33     36.27 o 
   0  14   0       40.92      123.74     61.87 o 
   2  14   0        9.18        0.00     46.94 o 
   4  14   0        1.62      -25.60     44.80 o 
 -28   0   1        1.79       74.67     32.00 o 
 -26   0   1       16.54       17.07     27.73 o 
 -24   0   1       20.33       32.00     23.47 o 
 -22   0   1       40.61       38.40     21.33 o 
 -20   0   1       89.35      128.02     23.47 o 
 -18   0   1      145.78      145.10     23.47 o 
 -16   0   1      106.58      125.89     21.34 o 
 -14   0   1       19.18       44.80     17.07 o 
 -12   0   1       81.33       91.75     14.94 o 
 -10   0   1      270.40      335.16     19.21 o 
  -8   0   1      506.12      459.37     19.23 o 
  -6   0   1      181.31      194.28     19.21 o 
  -4   0   1      203.33      232.80     14.95 o 
   2   0   1       56.58       34.15      4.27 o 
   4   0   1      170.39      151.60     12.81 o 
   6   0   1     1349.75     1288.48     47.17 o 
   8   0   1      363.98      356.64     19.22 o 
  10   0   1      211.44      160.08     14.94 o 
  12   0   1       34.95       32.00     14.93 o 
  14   0   1        2.09       -4.27     17.07 o 
  16   0   1      207.36      209.14     19.21 o 
  18   0   1      120.80      100.29     19.20 o 
  20   0   1      122.80      147.23     23.47 o 
  22   0   1       99.75       66.14     21.34 o 
  24   0   1        2.68       38.40     32.00 o 
  26   0   1        5.69        4.27     38.40 o 
 -27   1   1       12.42       -6.40     21.33 o 
 -25   1   1       27.43       44.80     19.20 o 
 -23   1   1       93.27       93.88     19.20 o 
 -21   1   1       21.88       17.07     14.93 o 
 -19   1   1      147.36      153.63     14.94 o 
 -17   1   1      134.34      121.63     12.80 o 
 -15   1   1       83.02       85.35     10.67 o 
 -13   1   1      708.10      700.67     21.36 o 
 -11   1   1      144.98      192.07     12.80 o 
  -9   1   1     2039.62     1837.93     38.60 o 
  -7   1   1      332.07      273.37     10.68 o 
  -5   1   1      768.56      764.12     19.26 o 
  -3   1   1      896.69      958.73     27.88 o 
  -1   1   1     1591.95     1886.44     56.18 o 
   1   1   1      800.10      704.10     23.61 o 
   3   1   1       27.52       51.21      6.40 o 
   5   1   1     4428.77     4172.81     69.47 o 
   7   1   1     2471.87     2226.98     42.99 o 
   9   1   1      653.19      658.15     19.23 o 
  11   1   1      134.98      198.46     12.80 o 
  13   1   1      132.80      162.18     12.80 o 
  15   1   1       58.92       57.61     12.80 o 
  17   1   1       13.72       -2.13     12.80 o 
  19   1   1        5.63       40.53     14.93 o 
  21   1   1       49.12       32.00     12.80 o 
  23   1   1       13.91       27.73     14.93 o 
  25   1   1       11.76        2.13     19.20 o 
  27   1   1        3.63        8.53     21.33 o 
 -28   2   1        4.49      -19.20     57.60 o 
 -26   2   1       51.41       -4.27     23.47 o 
 -24   2   1       50.69       42.67     19.20 o 
 -22   2   1      449.52      394.88     34.15 o 
 -20   2   1       30.23       36.27     12.80 o 
 -18   2   1       13.04       12.80     12.80 o 
 -16   2   1      325.02      335.11     17.08 o 
 -14   2   1     1323.83     1447.50     42.76 o 
 -12   2   1     1172.98     1069.09     25.66 o 
 -10   2   1     4557.71     4165.51     75.42 o 
  -8   2   1     2682.96     2537.46     51.57 o 
  -6   2   1       90.64       59.75      8.54 o 
  -4   2   1     8363.86     8226.09    143.31 o 
  -2   2   1    58370.66    63970.37   1316.41 o 
   0   2   1    43947.38    45554.57    864.06 o 
   2   2   1    41714.92    43312.71    893.77 o 
   4   2   1     7972.75     7409.42    123.12 o 
   6   2   1      366.26      412.22     12.82 o 
   8   2   1      535.90      489.22     12.82 o 
  10   2   1      179.84      181.41     10.67 o 
  12   2   1       14.75       57.60     10.67 o 
  14   2   1      239.96      236.90     14.94 o 
  16   2   1      232.15      228.35     17.07 o 
  18   2   1      284.15      283.85     19.21 o 
  20   2   1       15.82       25.60     14.93 o 
  22   2   1      208.81      187.78     25.61 o 
  24   2   1       84.49      117.35     25.60 o 
  26   2   1       33.11       25.60     25.60 o 
 -27   3   1       15.13      -38.40     38.40 o 
 -25   3   1       69.43       29.87     29.87 o 
 -23   3   1       71.69       61.87     21.34 o 
 -21   3   1       97.95       72.54     23.47 o 
 -19   3   1       78.28       78.94     19.20 o 
 -17   3   1      593.50      565.81     34.16 o 
 -15   3   1      543.34      488.95     21.35 o 
 -13   3   1      380.59      345.83     19.21 o 
 -11   3   1      445.70      535.94     19.22 o 
  -9   3   1      545.25      504.09     14.95 o 
  -7   3   1      614.07      715.82     19.23 o 
  -5   3   1     5863.76     5767.88    112.88 o 
  -3   3   1     9838.09     9060.15    171.99 o 
  -1   3   1    33987.27    35623.35    681.39 o 
   1   3   1     2375.00     2212.47     49.50 o 
   3   3   1    12870.56    12220.69    224.66 o 
   5   3   1      300.44      249.83     12.81 o 
   7   3   1     2365.44     2566.62     45.07 o 
   9   3   1     1013.23     1047.65     25.66 o 
  11   3   1     7808.69     8134.05    140.69 o 
  13   3   1     1898.81     2054.50     62.06 o 
  15   3   1      203.20      196.33     17.07 o 
  17   3   1      500.87      488.88     32.02 o 
  19   3   1     1113.87     1241.20     61.95 o 
  21   3   1        3.61       17.07     14.93 o 
  23   3   1      135.16       83.21     25.60 o 
  25   3   1       30.60       53.34     34.14 o 
  27   3   1       81.74       66.14     38.40 o 
 -26   4   1       23.64       32.00     40.54 o 
 -24   4   1       40.42       55.47     32.00 o 
 -22   4   1       16.07      -14.93     19.20 o 
 -20   4   1       39.70       12.80     19.20 o 
 -18   4   1       58.22      102.41     17.07 o 
 -16   4   1      145.29      157.90     19.20 o 
 -14   4   1     2552.55     2597.82     79.24 o 
 -12   4   1      793.94      816.05     32.04 o 
 -10   4   1      668.82      692.09     19.22 o 
  -8   4   1     2226.71     2595.74     53.59 o 
  -6   4   1     7157.08     6855.79    147.53 o 
  -4   4   1     1271.36     1196.58     29.97 o 
  -2   4   1    11081.21    11194.67    226.58 o 
   0   4   1      584.14      696.67     21.37 o 
   2   4   1      144.99      151.53     12.81 o 
   4   4   1      387.77      303.25     14.95 o 
   6   4   1    11905.57    11573.29    217.00 o 
   8   4   1     1788.18     2094.19     40.68 o 
  10   4   1      914.27     1047.13     27.78 o 
  12   4   1      569.53      555.20     21.35 o 
  14   4   1      127.81      147.23     14.94 o 
  16   4   1       53.41       25.60     14.93 o 
  18   4   1      392.67      435.43     29.88 o 
  20   4   1       16.47       21.33     19.20 o 
  22   4   1       34.39       12.80     21.33 o 
  24   4   1       28.73       38.40     32.00 o 
  26   4   1       37.03       27.74     36.27 o 
 -25   5   1       14.73       25.60     38.40 o 
 -23   5   1        1.13       21.33     25.60 o 
 -21   5   1       52.45       29.87     21.34 o 
 -19   5   1      118.80      138.69     23.47 o 
 -17   5   1       23.67       70.40     17.07 o 
 -15   5   1      276.84      324.40     25.61 o 
 -13   5   1      160.97      189.92     14.94 o 
 -11   5   1      471.66      480.39     19.22 o 
  -9   5   1      386.06      337.31     19.21 o 
  -7   5   1     3164.59     3432.56     75.13 o 
  -5   5   1    10648.77    11564.65    226.89 o 
  -3   5   1     4930.01     4987.68    112.18 o 
  -1   5   1     1368.27     1297.01     40.67 o 
   1   5   1       28.92       51.21     12.80 o 
   3   5   1      121.13      160.05     12.80 o 
   5   5   1     1439.62     1639.15     40.66 o 
   7   5   1      813.45      910.26     25.64 o 
   9   5   1     5671.39     5703.48    159.45 o 
  11   5   1     1471.22     1327.97     40.63 o 
  13   5   1      144.84      162.17     14.94 o 
  15   5   1      841.14      865.00     44.85 o 
  17   5   1      290.58      241.16     21.34 o 
  19   5   1      665.04      678.94     55.51 o 
  21   5   1      436.91      441.82     53.36 o 
  23   5   1       28.60       10.67     34.14 o 
  25   5   1       69.92      132.28     70.41 o 
 -24   6   1       28.87      -29.87     29.87 o 
 -22   6   1      131.08      194.17     34.14 o 
 -20   6   1      151.39      155.76     25.60 o 
 -18   6   1     2423.25     2939.53    213.94 o 
 -16   6   1      160.81      162.17     19.20 o 
 -14   6   1      397.79      403.43     25.61 o 
 -12   6   1      164.19      153.64     14.94 o 
 -10   6   1      589.62      555.20     25.62 o 
  -8   6   1     1030.55     1068.55     38.47 o 
  -6   6   1     1367.94     1302.44     44.91 o 
  -4   6   1      388.45      429.13     19.21 o 
  -2   6   1      103.06       85.35     12.80 o 
   0   6   1      771.94      711.52     25.64 o 
   2   6   1      255.67      275.35     17.08 o 
   4   6   1      426.52      444.10     19.22 o 
   6   6   1     3584.90     3924.70    128.82 o 
   8   6   1     4699.11     5203.02    156.95 o 
  10   6   1      492.95      424.87     21.35 o 
  12   6   1      311.30      358.57     23.48 o 
  14   6   1      337.79      386.32     25.61 o 
  16   6   1      406.36      364.99     23.48 o 
  18   6   1      352.58      362.82     34.15 o 
  20   6   1      453.62      386.33     44.82 o 
  22   6   1        7.13       23.47     25.60 o 
  24   6   1        0.82        2.13     36.27 o 
 -23   7   1       28.26        8.53     27.73 o 
 -21   7   1      150.25      204.84     51.21 o 
 -19   7   1      207.99      206.99     29.87 o 
 -17   7   1      312.71      345.73     36.28 o 
 -15   7   1       53.56       40.54     14.93 o 
 -13   7   1      332.45      320.15     23.48 o 
 -11   7   1       27.79       10.67     14.93 o 
  -9   7   1      222.23      251.82     21.34 o 
  -7   7   1      152.55      145.11     14.94 o 
  -5   7   1       19.30       42.67     12.80 o 
  -3   7   1     3726.37     4124.07    150.28 o 
  -1   7   1     6274.87     7120.32    230.73 o 
   1   7   1      249.87      239.04     19.21 o 
   3   7   1      198.54      211.28     17.07 o 
   5   7   1      169.33      207.00     14.94 o 
   7   7   1       42.08       17.07     12.80 o 
   9   7   1      139.31      162.17     19.20 o 
  11   7   1     1301.70     1369.94     68.39 o 
  13   7   1      681.04      706.77     36.30 o 
  15   7   1      114.04      128.02     17.07 o 
  17   7   1        4.68        8.53     17.07 o 
  19   7   1       93.35       93.88     25.60 o 
  21   7   1       86.91       49.07     27.74 o 
  23   7   1       29.15       34.14     29.87 o 
 -22   8   1       12.20       42.67     36.27 o 
 -20   8   1      115.02       57.61     32.00 o 
 -18   8   1       41.69       46.94     25.60 o 
 -16   8   1      303.90      317.98     38.41 o 
 -14   8   1      364.85      411.92     36.28 o 
 -12   8   1      530.76      482.47     32.02 o 
 -10   8   1      180.02      155.77     19.21 o 
  -8   8   1       95.65       78.95     17.07 o 
  -6   8   1      374.19      330.85     25.61 o 
  -4   8   1       75.25      110.95     19.20 o 
  -2   8   1      477.39      491.04     27.75 o 
   0   8   1       68.11       66.14     17.07 o 
   2   8   1      199.39      224.07     19.21 o 
   4   8   1      178.78      166.45     19.21 o 
   6   8   1      251.33      241.16     23.48 o 
   8   8   1     1148.26     1222.22     66.24 o 
  10   8   1      396.18      390.61     27.75 o 
  12   8   1       48.12       32.00     14.93 o 
  14   8   1       49.62       40.54     17.07 o 
  16   8   1      129.44       91.75     21.34 o 
  18   8   1       66.82       46.94     21.34 o 
  20   8   1      107.00       96.01     38.41 o 
  22   8   1       20.13      -10.67     32.00 o 
 -21   9   1        5.14       21.33     34.13 o 
 -19   9   1      282.86      264.62     76.82 o 
 -17   9   1      247.02      209.13     38.41 o 
 -15   9   1      703.50      683.21     70.46 o 
 -13   9   1       56.09       66.14     21.34 o 
 -11   9   1      179.43      164.31     23.47 o 
  -9   9   1      568.34      542.26     36.29 o 
  -7   9   1     1576.25     1643.91     85.51 o 
  -5   9   1       19.06       19.20     19.20 o 
  -3   9   1        1.75        0.00     14.93 o 
  -1   9   1      356.81      367.12     29.88 o 
   1   9   1      322.52      292.40     25.61 o 
   3   9   1      152.68      125.90     19.20 o 
   5   9   1      249.90      172.86     21.34 o 
   7   9   1       19.56       36.27     17.07 o 
   9   9   1      526.58      495.27     34.16 o 
  11   9   1       53.06       64.01     19.20 o 
  13   9   1      167.30      128.03     19.20 o 
  15   9   1      159.22      168.57     25.61 o 
  17   9   1        1.36       23.47     19.20 o 
  19   9   1       32.90       36.27     29.87 o 
  21   9   1       49.02       66.14     32.00 o 
 -20  10   1       96.28      157.89     36.27 o 
 -18  10   1      234.00      221.92     81.09 o 
 -16  10   1       56.90       46.94     25.60 o 
 -14  10   1      700.99      781.40    119.56 o 
 -12  10   1      127.51      108.82     25.60 o 
 -10  10   1       67.48       61.87     21.34 o 
  -8  10   1      156.45      153.63     25.61 o 
  -6  10   1      277.45      288.10     27.74 o 
  -4  10   1       52.14       68.27     21.34 o 
  -2  10   1       62.55       44.80     19.20 o 
   0  10   1      169.38      192.05     25.61 o 
   2  10   1      499.41      467.50     36.29 o 
   4  10   1      189.07      189.92     23.47 o 
   6  10   1      320.66      262.51     29.88 o 
   8  10   1      183.21      142.97     25.61 o 
  10  10   1      116.94       98.15     21.34 o 
  12  10   1       22.81       12.80     21.33 o 
  14  10   1      371.27      352.15     57.62 o 
  16  10   1       12.83       19.20     25.60 o 
  18  10   1       17.80       64.00     36.27 o 
 -17  11   1       31.31       25.60     29.87 o 
 -15  11   1      162.66      221.91     68.28 o 
 -13  11   1       81.98      128.01     44.81 o 
 -11  11   1       23.68       21.33     23.47 o 
  -9  11   1       91.55      104.55     29.87 o 
  -7  11   1       75.35       51.21     21.34 o 
  -5  11   1       98.61      117.35     23.47 o 
  -3  11   1       33.85       53.34     23.47 o 
  -1  11   1      250.24      251.81     32.01 o 
   1  11   1        6.54      -21.33     21.33 o 
   3  11   1        4.03       23.47     21.33 o 
   5  11   1      181.87      172.84     27.74 o 
   7  11   1       52.78       64.01     23.47 o 
   9  11   1       19.02       14.93     23.47 o 
  11  11   1       62.71       29.87     27.74 o 
  13  11   1        5.27      -12.80     27.73 o 
  15  11   1       96.93       87.48     40.54 o 
  17  11   1       43.07       23.47     38.40 o 
 -14  12   1       16.16      -10.67     32.00 o 
 -12  12   1       55.31       66.14     42.67 o 
 -10  12   1        6.77      -34.13     34.13 o 
  -8  12   1       16.69       25.60     32.00 o 
  -6  12   1        4.83       -6.40     25.60 o 
  -4  12   1       65.34       87.48     29.87 o 
  -2  12   1       70.33       81.08     32.00 o 
   0  12   1       80.68       89.61     32.00 o 
   2  12   1      134.81      128.02     36.27 o 
   4  12   1       56.86       53.34     27.74 o 
   6  12   1       12.82       36.27     25.60 o 
   8  12   1       21.08       27.73     27.73 o 
  10  12   1        8.40       23.47     34.13 o 
  12  12   1      222.87      200.58     83.22 o 
  14  12   1       23.45       14.93     34.14 o 
 -11  13   1       14.98      -32.00     38.40 o 
  -9  13   1       22.87       42.67     34.14 o 
  -7  13   1       15.96       12.80     38.40 o 
  -5  13   1       16.23      -34.13     36.27 o 
  -3  13   1       22.75      -12.80     36.27 o 
  -1  13   1       16.72      -32.00     36.27 o 
   1  13   1       31.81       44.80     42.67 o 
   3  13   1      129.06      179.23     70.41 o 
   5  13   1      338.16      497.25    187.80 o 
   7  13   1        0.52      -51.20     51.20 o 
   9  13   1        2.59       14.93     36.27 o 
  11  13   1       21.36        0.00     40.54 o 
  -4  14   1       14.52       -6.40     42.67 o 
  -2  14   1       54.20       83.21     46.94 o 
   0  14   1      215.35      347.81     55.48 o 
   2  14   1       24.04       40.54     49.07 o 
   4  14   1      208.28      226.18     53.35 o 
 -28   0   2        2.27       14.93     29.87 o 
 -26   0   2       20.50       38.40     27.73 o 
 -24   0   2     1548.37     1662.50    348.31 o 
 -22   0   2      266.59      179.26     34.14 o 
 -20   0   2      829.44      785.90     57.66 o 
 -18   0   2       47.61       53.34     19.20 o 
 -16   0   2      842.03      837.36     44.86 o 
 -14   0   2     1806.43     2003.01     83.46 o 
 -12   0   2     3130.73     3479.41     85.86 o 
 -10   0   2    13943.58    13823.73    303.72 o 
  -8   0   2      410.26      407.94     21.36 o 
  -6   0   2     2515.32     1906.60     55.95 o 
  -4   0   2      307.13      382.40     21.36 o 
  -2   0   2    48064.24    48988.94   2238.66 o 
   0   0   2     7673.77     7030.65    171.64 o 
   2   0   2    26027.76    23918.03    461.16 o 
   4   0   2     7721.29     6699.28    167.10 o 
   6   0   2     4443.05     3712.09     99.51 o 
   8   0   2      286.69      330.92     17.08 o 
  10   0   2     2507.69     2247.86     60.06 o 
  12   0   2       83.11       40.54     14.94 o 
  14   0   2      245.06      204.89     19.21 o 
  16   0   2       14.27       12.80     17.07 o 
  18   0   2        0.09      -14.93     17.07 o 
  20   0   2      134.21      113.09     23.47 o 
  22   0   2        7.40      -21.33     21.33 o 
  24   0   2        0.15      -12.80     25.60 o 
  26   0   2      141.79      213.37     85.35 o 
 -27   1   2       18.12       42.67     27.73 o 
 -25   1   2       63.00       74.67     21.34 o 
 -23   1   2        8.03       12.80     12.80 o 
 -21   1   2      211.48      181.38     19.21 o 
 -19   1   2      264.14      262.50     19.21 o 
 -17   1   2      154.85      174.98     14.94 o 
 -15   1   2      509.81      540.19     21.35 o 
 -13   1   2      203.07      196.34     12.81 o 
 -11   1   2     4612.69     4428.33     79.69 o 
  -9   1   2     3434.28     3270.16     60.24 o 
  -7   1   2      598.34      453.09     14.96 o 
  -5   1   2       99.73      138.72      8.54 o 
  -3   1   2    21611.68    20245.50    359.90 o 
  -1   1   2     1061.15      984.74     30.04 o 
   1   1   2    41432.33    41494.62   1352.09 o 
   3   1   2     1302.74     1156.27     23.60 o 
   5   1   2    10679.55    10067.74    167.94 o 
   7   1   2     7377.66     6762.55    113.18 o 
   9   1   2      135.27      142.98     10.67 o 
  11   1   2      337.76      341.57     14.94 o 
  13   1   2      350.48      326.61     17.08 o 
  15   1   2      339.54      367.13     19.21 o 
  17   1   2     3962.54     4038.91    171.59 o 
  19   1   2      442.60      480.28     25.61 o 
  21   1   2      149.18      134.43     19.20 o 
  23   1   2        6.03       -2.13     17.07 o 
  25   1   2       15.21        4.27     21.33 o 
  27   1   2       37.07       53.34     23.47 o 
 -28   2   2       27.94      -38.40     53.34 o 
 -26   2   2       23.13       51.20     29.87 o 
 -24   2   2      165.71      132.29     27.74 o 
 -22   2   2      209.28      221.93     23.47 o 
 -20   2   2      130.35      125.89     14.94 o 
 -18   2   2       90.22      102.42     14.94 o 
 -16   2   2      320.91      311.62     21.34 o 
 -14   2   2       13.83       19.20      8.53 o 
 -12   2   2      556.24      529.63     19.22 o 
 -10   2   2      578.91      495.57     17.09 o 
  -8   2   2      234.39      256.16     12.81 o 
  -6   2   2     2805.61     2523.50     53.78 o 
  -4   2   2      280.88      275.48     10.68 o 
  -2   2   2    28665.47    29268.50    516.64 o 
   0   2   2    26534.87    23716.85    455.68 o 
   2   2   2    14912.72    15858.69    374.21 o 
   4   2   2    11550.28    10586.62    172.72 o 
   6   2   2     3860.84     3230.29     58.22 o 
   8   2   2     4967.92     4800.27     79.86 o 
  10   2   2      733.16      670.89     17.09 o 
  12   2   2      396.89      386.42     17.08 o 
  14   2   2      548.06      614.95     25.62 o 
  16   2   2       43.72       53.34     12.80 o 
  18   2   2      378.75      424.75     23.48 o 
  20   2   2       87.90       66.14     14.94 o 
  22   2   2      116.18      134.42     21.34 o 
  24   2   2       42.96       83.21     21.33 o 
  26   2   2        7.11      -10.67     25.60 o 
 -27   3   2        9.30       59.74     40.53 o 
 -25   3   2      160.36      209.11     64.01 o 
 -23   3   2       20.56       17.07     19.20 o 
 -21   3   2      165.52      134.43     21.34 o 
 -19   3   2       42.56       51.20     19.20 o 
 -17   3   2       80.51       42.67     17.07 o 
 -15   3   2      662.56      734.62     27.76 o 
 -13   3   2      445.40      373.62     17.08 o 
 -11   3   2     2410.98     2608.12     55.72 o 
  -9   3   2       31.93       32.00     10.67 o 
  -7   3   2      258.00      273.25     12.81 o 
  -5   3   2     1622.36     1465.88     34.29 o 
  -3   3   2     7051.05     6688.39    126.44 o 
  -1   3   2    33430.23    36652.38    705.22 o 
   1   3   2    23271.96    24459.61    474.08 o 
   3   3   2     1327.67     1347.27     29.99 o 
   5   3   2    20843.36    21486.63    362.08 o 
   7   3   2      417.50      369.44     12.81 o 
   9   3   2     5809.48     6276.92    107.92 o 
  11   3   2     5085.39     5000.95    129.17 o 
  13   3   2      592.20      585.10     23.49 o 
  15   3   2      565.10      623.46     34.16 o 
  17   3   2     1568.63     1823.53     94.06 o 
  19   3   2      934.33     1057.22     57.67 o 
  21   3   2        5.11        4.27     14.93 o 
  23   3   2        9.54       -4.27     21.33 o 
  25   3   2       88.78      100.28     44.81 o 
 -26   4   2       61.80       87.47     55.47 o 
 -24   4   2       18.35       36.27     25.60 o 
 -22   4   2       12.09       14.93     19.20 o 
 -20   4   2      356.96      268.92     27.75 o 
 -18   4   2      298.02      262.51     21.34 o 
 -16   4   2      152.89      155.77     19.20 o 
 -14   4   2       12.70        2.13     12.80 o 
 -12   4   2      164.98      130.17     14.94 o 
 -10   4   2      737.88      726.34     19.23 o 
  -8   4   2      268.66      290.30     14.94 o 
  -6   4   2      277.83      313.81     14.94 o 
  -4   4   2     3366.57     3091.39     64.54 o 
  -2   4   2     1917.29     1779.71     42.88 o 
   0   4   2     3887.09     4093.53     97.00 o 
   2   4   2     1678.37     1694.88     42.85 o 
   4   4   2     2411.07     2334.64     49.35 o 
   6   4   2     9796.09     9959.34    187.38 o 
   8   4   2      277.10      243.34     10.67 o 
  10   4   2      334.12      356.49     14.94 o 
  12   4   2       67.06       78.94     12.80 o 
  14   4   2      164.11      153.64     17.07 o 
  16   4   2      604.92      621.31     36.30 o 
  18   4   2      900.45      914.09     49.12 o 
  20   4   2      436.60      407.68     42.69 o 
  22   4   2      116.83      128.02     29.87 o 
  24   4   2      169.22      172.83     59.75 o 
  26   4   2        4.87        4.27     36.27 o 
 -25   5   2        5.62       81.07     53.34 o 
 -23   5   2        1.72      -10.67     25.60 o 
 -21   5   2      162.52      100.29     23.47 o 
 -19   5   2      285.61      294.51     29.88 o 
 -17   5   2      876.35      888.47     49.12 o 
 -15   5   2       18.91       -2.13     14.93 o 
 -13   5   2      490.62      429.12     25.62 o 
 -11   5   2      260.12      232.64     12.81 o 
  -9   5   2      346.05      352.23     19.21 o 
  -7   5   2     2697.76     2839.21     72.91 o 
  -5   5   2      350.45      313.84     14.94 o 
  -3   5   2      808.13      925.39     27.78 o 
  -1   5   2     2703.15     2534.78     60.10 o 
   1   5   2      823.05      972.48     27.79 o 
   3   5   2      324.43      324.50     17.08 o 
   5   5   2      742.30      781.99     23.50 o 
   7   5   2      681.41      660.05     21.36 o 
   9   5   2     6465.83     7289.89    198.42 o 
  11   5   2      730.90      777.44     27.77 o 
  13   5   2       58.99       59.74     12.80 o 
  15   5   2       96.50       98.15     14.94 o 
  17   5   2      214.59      187.79     21.34 o 
  19   5   2      168.67      149.37     23.47 o 
  21   5   2      160.09       85.35     25.61 o 
  23   5   2       40.79       49.07     38.40 o 
  25   5   2       51.01       74.67     38.40 o 
 -24   6   2        7.78      -14.93     34.13 o 
 -22   6   2       48.32      123.74     27.74 o 
 -20   6   2        2.53      -10.67     17.07 o 
 -18   6   2      537.97      493.12     42.69 o 
 -16   6   2      434.58      394.89     27.75 o 
 -14   6   2     1031.67     1100.21     53.41 o 
 -12   6   2      127.42      119.49     14.94 o 
 -10   6   2      228.28      251.83     19.21 o 
  -8   6   2      250.17      230.50     17.07 o 
  -6   6   2     1498.48     1529.40     51.34 o 
  -4   6   2       13.05       25.60     12.80 o 
  -2   6   2     1147.58     1126.76     34.21 o 
   0   6   2       59.69       66.14     12.80 o 
   2   6   2       98.98      121.63     14.94 o 
   4   6   2      727.16      726.31     34.18 o 
   6   6   2      267.01      243.32     14.94 o 
   8   6   2     1353.23     1402.56     49.17 o 
  10   6   2       65.81       72.54     12.80 o 
  12   6   2        0.07        2.13     12.80 o 
  14   6   2      112.57       87.48     17.07 o 
  16   6   2       14.27       17.07     14.93 o 
  18   6   2       44.77       91.74     19.20 o 
  20   6   2       26.09       38.40     21.33 o 
  22   6   2       14.32      -10.67     27.73 o 
  24   6   2      160.95      170.70     42.67 o 
 -23   7   2        6.28       21.33     29.87 o 
 -21   7   2      115.67      132.29     38.41 o 
 -19   7   2      138.77      204.84     27.74 o 
 -17   7   2      784.48      909.64     76.87 o 
 -15   7   2       49.56       57.61     12.80 o 
 -13   7   2       10.20       19.20     12.80 o 
 -11   7   2       18.54       40.54     14.93 o 
  -9   7   2      460.43      491.01     32.02 o 
  -7   7   2     1364.06     1460.16     53.45 o 
  -5   7   2     1261.85     1314.69     47.03 o 
  -3   7   2      196.69      198.47     17.07 o 
  -1   7   2     1317.09     1297.83     51.31 o 
   1   7   2      594.58      538.15     27.76 o 
   3   7   2      409.77      433.37     23.48 o 
   5   7   2       27.08       19.20     12.80 o 
   7   7   2       45.84       55.47     14.93 o 
   9   7   2      551.79      580.74     36.30 o 
  11   7   2      765.27      905.49     46.98 o 
  13   7   2      129.04      121.62     17.07 o 
  15   7   2      145.18      123.76     19.20 o 
  17   7   2       14.01       23.47     17.07 o 
  19   7   2       12.96        0.00     19.20 o 
  21   7   2       19.38       25.60     25.60 o 
  23   7   2       79.54       49.07     29.87 o 
 -22   8   2       25.71        6.40     36.27 o 
 -20   8   2      177.31      189.91     57.61 o 
 -18   8   2      440.51      443.95     76.84 o 
 -16   8   2     2260.73     2891.60    260.93 o 
 -14   8   2     1564.68     1842.36    134.65 o 
 -12   8   2      710.01      760.16     44.84 o 
 -10   8   2      158.19      162.17     21.34 o 
  -8   8   2      137.66      123.76     19.20 o 
  -6   8   2      185.96      181.39     19.21 o 
  -4   8   2      211.52      232.61     21.34 o 
  -2   8   2      170.78      164.31     19.21 o 
   0   8   2      255.84      241.17     19.21 o 
   2   8   2       34.37       19.20     14.93 o 
   4   8   2      479.37      540.12     36.29 o 
   6   8   2      170.93      153.64     19.21 o 
   8   8   2       42.20       46.94     14.93 o 
  10   8   2      554.41      503.84     34.16 o 
  12   8   2      444.93      394.89     27.75 o 
  14   8   2      311.50      245.43     25.61 o 
  16   8   2       33.68       25.60     17.07 o 
  18   8   2       32.39       44.80     21.33 o 
  20   8   2       14.05       -6.40     27.73 o 
  22   8   2       28.34        6.40     29.87 o 
 -21   9   2        3.31       57.60     38.40 o 
 -19   9   2      156.90      157.90     51.21 o 
 -17   9   2      351.37      409.76     61.89 o 
 -15   9   2      150.04      125.89     23.47 o 
 -13   9   2        4.33       40.53     19.20 o 
 -11   9   2      185.59      170.71     25.61 o 
  -9   9   2       76.82       42.67     19.20 o 
  -7   9   2      398.73      461.05     32.02 o 
  -5   9   2      521.65      520.90     38.43 o 
  -3   9   2      743.62      694.04     46.98 o 
  -1   9   2      372.48      307.36     27.75 o 
   1   9   2       68.71       32.00     17.07 o 
   3   9   2      563.96      572.18     40.56 o 
   5   9   2      160.32      170.71     21.34 o 
   7   9   2      120.66      145.09     19.20 o 
   9   9   2      296.54      309.45     27.74 o 
  11   9   2      211.46      249.67     29.87 o 
  13   9   2       73.06       49.07     19.20 o 
  15   9   2      132.65      134.42     29.87 o 
  17   9   2        8.88       42.67     25.60 o 
  19   9   2        1.46       19.20     27.73 o 
  21   9   2        7.56       61.87     34.13 o 
 -20  10   2       23.54       91.74     46.94 o 
 -18  10   2      127.06      174.96     61.88 o 
 -16  10   2        5.38       -4.27     21.33 o 
 -14  10   2      107.19       72.54     27.74 o 
 -12  10   2      237.31      241.14     34.14 o 
 -10  10   2      110.43       68.28     21.34 o 
  -8  10   2       12.20      -17.07     17.07 o 
  -6  10   2      439.64      476.00     49.09 o 
  -4  10   2      465.27      394.90     34.15 o 
  -2  10   2       18.44       25.60     19.20 o 
   0  10   2      423.53      386.35     32.02 o 
   2  10   2      110.87      130.15     21.34 o 
   4  10   2      277.35      260.36     25.61 o 
   6  10   2        9.24       -6.40     19.20 o 
   8  10   2       23.73       17.07     19.20 o 
  10  10   2       38.27       36.27     21.33 o 
  12  10   2        1.63      -10.67     21.33 o 
  14  10   2       12.63       40.54     25.60 o 
  16  10   2       29.77       51.20     29.87 o 
  18  10   2        5.39       32.00     36.27 o 
 -17  11   2       47.71       38.40     34.14 o 
 -15  11   2       25.21       78.94     36.27 o 
 -13  11   2        4.71       21.33     29.87 o 
 -11  11   2       61.76       96.01     27.74 o 
  -9  11   2      542.07      535.79     68.31 o 
  -7  11   2       89.76        8.53     23.47 o 
  -5  11   2       35.91        8.53     19.20 o 
  -3  11   2       23.77        8.53     21.33 o 
  -1  11   2      162.72      215.51     29.87 o 
   1  11   2      128.94      128.02     23.47 o 
   3  11   2      321.98      326.53     38.42 o 
   5  11   2      229.13      198.46     32.01 o 
   7  11   2       43.77       32.00     23.47 o 
   9  11   2      150.14      121.62     32.01 o 
  11  11   2      137.41      166.43     42.67 o 
  13  11   2        8.63       34.13     34.13 o 
  15  11   2       98.37       93.88     38.40 o 
  17  11   2       84.24      110.95     38.40 o 
 -14  12   2      102.10      157.89     42.67 o 
 -12  12   2       91.63      130.15     51.21 o 
 -10  12   2       14.21       -6.40     32.00 o 
  -8  12   2       97.52       87.48     38.40 o 
  -6  12   2       21.05       14.93     23.47 o 
  -4  12   2       15.96       19.20     27.73 o 
  -2  12   2       13.43       36.27     25.60 o 
   0  12   2      141.58      134.42     36.27 o 
   2  12   2      423.70      576.27    104.58 o 
   4  12   2       85.96       96.01     32.00 o 
   6  12   2      197.10      213.38     44.81 o 
   8  12   2       28.93       36.27     32.00 o 
  10  12   2        2.21        8.53     34.13 o 
  12  12   2       29.16       17.07     36.27 o 
  14  12   2       69.99      153.61     42.67 o 
 -11  13   2        0.96      -34.13     38.40 o 
  -9  13   2       20.58       29.87     42.67 o 
  -7  13   2        1.67       14.93     36.27 o 
  -5  13   2       16.67       -4.27     34.13 o 
  -3  13   2       53.43       76.81     42.67 o 
  -1  13   2       24.98       34.14     34.14 o 
   1  13   2       80.54       91.74     46.94 o 
   3  13   2       17.94      -19.20     38.40 o 
   5  13   2       58.65      117.34     59.74 o 
   7  13   2       11.31        0.00     38.40 o 
   9  13   2        1.02       55.47     38.40 o 
  -2  14   2        1.66      151.47     44.80 o 
   0  14   2       11.04       19.20     42.67 o 
   2  14   2       22.67       49.07     44.80 o 
 -28   0   3        2.81       44.80     46.93 o 
 -26   0   3        7.32        6.40     25.60 o 
 -24   0   3       89.35       98.15     34.14 o 
 -22   0   3        0.02       17.07     23.47 o 
 -20   0   3       19.55       17.07     21.33 o 
 -18   0   3        1.85       23.47     19.20 o 
 -16   0   3       20.93       32.00     14.93 o 
 -14   0   3       30.73       32.00     12.80 o 
 -12   0   3      160.56      166.46     14.94 o 
 -10   0   3     1562.93     1875.15     51.37 o 
  -8   0   3     1234.58     1204.83     38.52 o 
  -6   0   3     2019.34     2051.73     53.65 o 
  -4   0   3      241.42      181.49      8.54 o 
  -2   0   3      186.16      247.65     10.67 o 
   0   0   3       95.53      136.59      8.54 o 
   2   0   3      295.98      322.49     10.68 o 
   4   0   3      347.37      356.67     17.09 o 
   6   0   3      903.61      727.12     27.80 o 
   8   0   3      330.64      307.44     19.22 o 
  10   0   3      449.34      488.98     25.62 o 
  12   0   3        0.00       44.80     12.80 o 
  14   0   3      350.04      307.38     23.48 o 
  16   0   3      434.35      429.07     34.15 o 
  18   0   3     1334.70     1416.83     83.34 o 
  20   0   3      192.00      226.19     32.01 o 
  22   0   3      235.86      211.26     36.28 o 
  24   0   3       13.96       36.27     29.87 o 
  26   0   3       37.30       57.60     29.87 o 
 -27   1   3       12.11      -38.40     38.40 o 
 -25   1   3       33.62       49.07     23.47 o 
 -23   1   3       22.44        6.40     14.93 o 
 -21   1   3        4.40       -6.40     10.67 o 
 -19   1   3       80.35      121.62     14.94 o 
 -17   1   3       74.16       78.94     12.80 o 
 -15   1   3       67.97       40.54     12.80 o 
 -13   1   3      385.62      337.30     14.94 o 
 -11   1   3      522.03      600.10     19.22 o 
  -9   1   3     2379.94     2172.86     47.19 o 
  -7   1   3     1129.12     1020.69     21.40 o 
  -5   1   3      871.73      761.55     17.11 o 
  -3   1   3     7625.64     6547.25    107.33 o 
  -1   1   3      450.29      497.93     10.69 o 
   1   1   3     4545.07     4179.46     62.90 o 
   3   1   3      111.51      113.11      8.54 o 
   5   1   3     2843.20     2591.46     51.61 o 
   7   1   3      794.47      805.84     19.24 o 
   9   1   3     3489.10     3399.65     62.32 o 
  11   1   3      133.69      130.17     12.80 o 
  13   1   3       17.97       34.14     10.67 o 
  15   1   3      110.91      117.36     12.80 o 
  17   1   3      747.02      777.32     38.44 o 
  19   1   3      427.94      390.61     23.48 o 
  21   1   3       37.27       42.67     14.93 o 
  23   1   3       46.06       51.20     19.20 o 
  25   1   3       41.54       70.40     29.87 o 
 -26   2   3       60.42       81.07     44.80 o 
 -24   2   3      533.39      518.70     81.11 o 
 -22   2   3      219.85      206.99     25.61 o 
 -20   2   3      646.14      719.51     34.16 o 
 -18   2   3       56.71       55.47     10.67 o 
 -16   2   3        4.05       36.27     14.93 o 
 -14   2   3      416.98      465.39     23.48 o 
 -12   2   3      584.67      638.55     25.63 o 
 -10   2   3     1959.08     2028.37     40.70 o 
  -8   2   3     1173.57     1219.35     25.67 o 
  -6   2   3      145.39      168.60      8.54 o 
  -4   2   3     1311.16     1188.71     23.56 o 
  -2   2   3     3630.15     3574.70     64.76 o 
   0   2   3     2334.09     2167.11     40.85 o 
   2   2   3     2509.04     2403.87     53.75 o 
   4   2   3     1998.99     1806.40     38.62 o 
   6   2   3     1263.39     1395.30     27.82 o 
   8   2   3     2279.82     2431.10     47.16 o 
  10   2   3      132.76      147.24     10.67 o 
  12   2   3      806.04      910.05     32.04 o 
  14   2   3      904.74      912.20     32.04 o 
  16   2   3     1779.15     1858.40     87.68 o 
  18   2   3      356.58      379.91     23.48 o 
  20   2   3      752.11      708.90     49.11 o 
  22   2   3      250.02      253.94     27.74 o 
  24   2   3        3.01      -10.67     21.33 o 
  26   2   3        0.86       -4.27     29.87 o 
 -27   3   3       22.33       23.47     40.54 o 
 -25   3   3       88.83       74.68     38.40 o 
 -23   3   3       57.06       61.87     21.34 o 
 -21   3   3      325.57      330.80     32.01 o 
 -19   3   3      378.75      420.47     29.88 o 
 -17   3   3      277.54      298.79     23.48 o 
 -15   3   3      620.78      653.41     36.30 o 
 -13   3   3      559.04      559.46     23.49 o 
 -11   3   3     1645.86     1694.66     51.35 o 
  -9   3   3      429.01      369.40     14.95 o 
  -7   3   3     1938.99     1759.21     34.28 o 
  -5   3   3     3386.64     3063.79     68.85 o 
  -3   3   3    15537.64    14937.57    273.33 o 
  -1   3   3     2777.81     2519.99     58.05 o 
   1   3   3    10930.71    10271.60    224.16 o 
   3   3   3      279.80      249.79     10.67 o 
   5   3   3     3224.61     2844.01     51.59 o 
   7   3   3     2090.91     2329.27     45.00 o 
   9   3   3     1571.15     1681.83     38.52 o 
  11   3   3      323.44      379.95     19.21 o 
  13   3   3       50.09       36.27     12.80 o 
  15   3   3     1631.11     1716.99     81.25 o 
  17   3   3      325.92      356.42     27.75 o 
  19   3   3      933.10      813.71     61.94 o 
  21   3   3      606.48      604.15     59.77 o 
  23   3   3       52.78       42.67     21.34 o 
  25   3   3       12.39       53.34     32.00 o 
 -26   4   3       85.87      100.28     40.54 o 
 -24   4   3       27.65       14.93     27.73 o 
 -22   4   3       59.58       76.81     21.34 o 
 -20   4   3      367.43      426.86     40.55 o 
 -18   4   3     1040.23     1217.60     64.08 o 
 -16   4   3       59.96       61.87     14.93 o 
 -14   4   3      366.54      394.89     25.61 o 
 -12   4   3       76.51       76.81     10.67 o 
 -10   4   3      337.78      324.47     17.08 o 
  -8   4   3      593.05      606.58     19.22 o 
  -6   4   3     1441.96     1279.68     36.38 o 
  -4   4   3     2446.50     2254.73     49.34 o 
  -2   4   3     1030.28      731.42     23.53 o 
   0   4   3     4250.20     4732.78    103.45 o 
   2   4   3     5444.72     5046.76    108.02 o 
   4   4   3     1908.80     1951.67     47.13 o 
   6   4   3      523.78      457.03     14.95 o 
   8   4   3        7.44       23.47      8.53 o 
  10   4   3      501.80      531.66     19.22 o 
  12   4   3       78.78       85.35     12.80 o 
  14   4   3       32.28        8.53     12.80 o 
  16   4   3      248.86      264.63     23.47 o 
  18   4   3      152.97      113.09     19.20 o 
  20   4   3       35.96       89.61     23.47 o 
  22   4   3       76.85      117.35     27.74 o 
  24   4   3       74.19       74.67     40.54 o 
 -25   5   3       22.89        8.53     40.54 o 
 -23   5   3       12.30       -6.40     25.60 o 
 -21   5   3       12.89       40.54     21.33 o 
 -19   5   3       72.94       68.27     19.20 o 
 -17   5   3      121.25      110.95     17.07 o 
 -15   5   3       42.99       46.94     12.80 o 
 -13   5   3      356.66      343.65     21.34 o 
 -11   5   3       92.67      102.42     12.80 o 
  -9   5   3     1111.30     1137.10     40.61 o 
  -7   5   3      511.31      542.39     25.62 o 
  -5   5   3      484.38      623.54     21.35 o 
  -3   5   3     9307.94     9852.54    208.66 o 
  -1   5   3     7946.03     8046.87    169.13 o 
   1   5   3     4583.39     5258.79    118.44 o 
   3   5   3      893.91      921.13     27.78 o 
   5   5   3     2548.50     2589.46     62.16 o 
   7   5   3     1451.74     1811.57     53.47 o 
   9   5   3      621.10      666.29     25.63 o 
  11   5   3     1896.85     1998.22     62.04 o 
  13   5   3        7.42        2.13     12.80 o 
  15   5   3       45.02       36.27     14.93 o 
  17   5   3       85.09       76.81     19.20 o 
  19   5   3      121.19       98.15     23.47 o 
  21   5   3       34.37       19.20     21.33 o 
  23   5   3       71.53       72.54     49.07 o 
  25   5   3       12.84      123.74     42.67 o 
 -24   6   3       96.62      130.15     61.87 o 
 -22   6   3       48.29       76.81     32.00 o 
 -20   6   3       19.79       10.67     17.07 o 
 -18   6   3      417.41      473.84     38.42 o 
 -16   6   3     4042.70     4815.20    207.96 o 
 -14   6   3       84.50       78.94     14.94 o 
 -12   6   3     3112.61     3286.86    149.99 o 
 -10   6   3        6.17        8.53     14.93 o 
  -8   6   3      202.81      189.93     17.07 o 
  -6   6   3       21.27       32.00     12.80 o 
  -4   6   3     3282.30     3182.09     98.70 o 
  -2   6   3      222.35      283.86     19.21 o 
   0   6   3     3244.22     3268.26    109.44 o 
   2   6   3        0.29       -4.27     12.80 o 
   4   6   3      259.72      294.54     19.21 o 
   6   6   3      383.08      403.46     21.35 o 
   8   6   3      124.00      140.83     14.94 o 
  10   6   3      590.51      525.26     32.03 o 
  12   6   3     1371.18     1429.87     70.53 o 
  14   6   3       61.17       44.80     14.93 o 
  16   6   3       53.38       32.00     14.93 o 
  18   6   3       67.26       78.94     21.34 o 
  20   6   3       35.64       27.74     21.33 o 
  22   6   3        5.45      -10.67     27.73 o 
  24   6   3       35.01       36.27     38.40 o 
 -23   7   3       14.56       91.74     42.67 o 
 -21   7   3       23.76       21.33     23.47 o 
 -19   7   3       67.87       46.94     19.20 o 
 -17   7   3       83.68       25.60     19.20 o 
 -15   7   3       24.71       19.20     19.20 o 
 -13   7   3      227.71      232.61     23.47 o 
 -11   7   3      315.25      371.37     27.75 o 
  -9   7   3      593.33      589.31     38.43 o 
  -7   7   3       66.20       53.34     12.80 o 
  -5   7   3      248.13      298.79     19.21 o 
  -3   7   3      188.07      149.38     17.07 o 
  -1   7   3      287.80      332.96     21.34 o 
   1   7   3       53.44       17.07     14.94 o 
   3   7   3      707.14      753.92     34.17 o 
   5   7   3      398.18      405.59     21.35 o 
   7   7   3      105.59      132.29     19.20 o 
   9   7   3      460.16      473.91     32.02 o 
  11   7   3       82.70       89.61     14.94 o 
  13   7   3       70.32       38.40     14.94 o 
  15   7   3       69.12       49.07     17.07 o 
  17   7   3       27.57       40.54     17.07 o 
  19   7   3      233.50      256.07     46.95 o 
  21   7   3      107.61      132.28     59.74 o 
  23   7   3       15.70      -10.67     36.27 o 
 -22   8   3       13.27       17.07     34.13 o 
 -20   8   3      227.62      362.76     93.89 o 
 -18   8   3      123.91      115.22     29.87 o 
 -16   8   3       76.84       98.14     21.34 o 
 -14   8   3      555.89      542.23     44.83 o 
 -12   8   3      147.65      157.90     23.47 o 
 -10   8   3       59.43       83.21     17.07 o 
  -8   8   3       40.08       70.41     17.07 o 
  -6   8   3       81.40       61.88     14.94 o 
  -4   8   3      123.93      134.43     19.20 o 
  -2   8   3      331.21      326.57     25.61 o 
   0   8   3      335.90      322.30     25.61 o 
   2   8   3       88.61       76.81     17.07 o 
   4   8   3      511.21      491.03     34.16 o 
   6   8   3      378.62      326.58     25.61 o 
   8   8   3      982.07     1087.29     64.08 o 
  10   8   3      415.45      332.98     25.61 o 
  12   8   3      146.70      115.22     19.20 o 
  14   8   3        8.94       10.67     17.07 o 
  16   8   3      123.23      113.08     23.47 o 
  18   8   3       75.09       55.47     25.60 o 
  20   8   3       17.39        2.13     29.87 o 
 -21   9   3       39.72       66.14     40.54 o 
 -19   9   3      417.36      529.30    162.20 o 
 -17   9   3       12.78        0.00     21.33 o 
 -15   9   3       87.25       76.81     25.60 o 
 -13   9   3       50.97       32.00     21.34 o 
 -11   9   3      281.33      262.49     29.88 o 
  -9   9   3       77.41       53.34     19.20 o 
  -7   9   3      520.78      473.92     34.16 o 
  -5   9   3      121.54       78.95     17.07 o 
  -3   9   3      235.88      273.16     25.61 o 
  -1   9   3      364.77      324.43     27.75 o 
   1   9   3      271.20      290.24     27.74 o 
   3   9   3      176.75      166.44     21.34 o 
   5   9   3      233.07      230.47     23.47 o 
   7   9   3       53.51       36.27     17.07 o 
   9   9   3       45.72       19.20     19.20 o 
  11   9   3      193.39      230.46     25.61 o 
  13   9   3       32.35       42.67     17.07 o 
  15   9   3       55.19       49.07     21.34 o 
  17   9   3        1.62      -12.80     23.47 o 
  19   9   3       26.11       59.74     34.14 o 
 -18  10   3      120.16       61.88     36.27 o 
 -16  10   3       16.24       12.80     21.33 o 
 -14  10   3      234.71      271.01     51.21 o 
 -12  10   3       32.19       36.27     23.47 o 
 -10  10   3       22.88      -23.47     23.47 o 
  -8  10   3      109.91       74.68     19.20 o 
  -6  10   3       84.74       36.27     21.34 o 
  -4  10   3      168.40      145.10     25.61 o 
  -2  10   3       51.09       38.40     19.20 o 
   0  10   3       61.51       76.81     21.34 o 
   2  10   3      124.94      145.09     25.60 o 
   4  10   3     1211.37     1501.92    130.32 o 
   6  10   3      221.49      236.87     27.74 o 
   8  10   3        4.71      -19.20     19.20 o 
  10  10   3       26.50       53.34     23.47 o 
  12  10   3       99.33      162.16     36.27 o 
  14  10   3        2.58      -19.20     23.47 o 
  16  10   3      168.17      164.30     57.61 o 
  18  10   3       80.95       55.47     29.87 o 
 -17  11   3       75.87       98.14     44.80 o 
 -15  11   3       14.46       12.80     36.27 o 
 -13  11   3       49.74       21.34     29.87 o 
 -11  11   3       35.14       74.67     27.74 o 
  -9  11   3       73.57       40.54     25.60 o 
  -7  11   3       48.57       51.20     23.47 o 
  -5  11   3      139.84      140.83     27.74 o 
  -3  11   3      167.41      142.96     27.74 o 
  -1  11   3       45.78       61.87     21.34 o 
   1  11   3      222.34      206.99     34.14 o 
   3  11   3       65.70       55.47     23.47 o 
   5  11   3       49.93       51.20     21.34 o 
   7  11   3       12.09       59.74     23.47 o 
   9  11   3        9.77       25.60     21.33 o 
  11  11   3       32.29       19.20     29.87 o 
  13  11   3       19.04       -8.53     29.87 o 
  15  11   3        8.39       23.47     34.13 o 
 -14  12   3       49.07       64.00     44.80 o 
 -12  12   3       21.80       61.87     42.67 o 
 -10  12   3      101.82      113.08     57.61 o 
  -8  12   3       17.02       42.67     34.13 o 
  -6  12   3      209.93      185.65     53.35 o 
  -4  12   3      129.49       57.61     25.60 o 
  -2  12   3      102.68      100.28     32.00 o 
   0  12   3       51.28       93.87     32.00 o 
   2  12   3      127.13      136.56     36.27 o 
   4  12   3       47.26       96.01     32.00 o 
   6  12   3       67.62      108.81     42.67 o 
   8  12   3       63.50      104.54     40.54 o 
  10  12   3       27.36      -23.47     36.27 o 
  12  12   3        9.27       23.47     34.13 o 
  -9  13   3        9.64      -19.20     38.40 o 
  -7  13   3       11.74       34.13     38.40 o 
  -5  13   3       16.83      -32.00     34.13 o 
  -3  13   3       32.40      110.94     51.20 o 
  -1  13   3       14.84       49.07     38.40 o 
   1  13   3      617.15      845.33    311.66 o 
   3  13   3       60.87       64.01     44.80 o 
   5  13   3      323.83      418.28    160.05 o 
   7  13   3       43.27       87.47     38.40 o 
   9  13   3       24.38      106.67     46.94 o 
 -26   0   4      300.03      418.27    155.78 o 
 -24   0   4      102.59      153.62     40.54 o 
 -22   0   4      171.71      113.09     27.74 o 
 -20   0   4      185.12      164.31     23.47 o 
 -18   0   4      704.14      753.78     49.11 o 
 -16   0   4       28.71       46.94     14.93 o 
 -14   0   4       67.35       55.47     12.80 o 
 -12   0   4     1691.40     1596.25     55.63 o 
 -10   0   4     5181.92     4808.25    103.45 o 
  -8   0   4      248.60      290.30     14.94 o 
  -6   0   4      174.51      207.03      8.54 o 
  -4   0   4       30.44       53.34      8.53 o 
  -2   0   4     4140.16     4306.24     97.18 o 
   0   0   4       13.17       21.33      6.40 o 
   2   0   4      168.75      204.90     10.67 o 
   4   0   4      662.82      506.48     17.10 o 
   6   0   4      545.20      491.30     21.36 o 
   8   0   4      678.09      854.54     32.05 o 
  10   0   4       25.50       49.07     14.93 o 
  12   0   4      123.15      104.56     19.20 o 
  14   0   4     1242.78     1367.85     81.22 o 
  16   0   4     1159.70     1192.27     74.78 o 
  18   0   4     7155.93     8272.00    438.99 o 
  20   0   4       10.72      -17.07     19.20 o 
  22   0   4      363.20      285.98     59.76 o 
  24   0   4        2.99       14.93     29.87 o 
  26   0   4       71.41       81.07     34.14 o 
 -27   1   4       36.61       42.67     32.00 o 
 -25   1   4        8.66       17.07     19.20 o 
 -23   1   4     1113.55     1522.92    138.84 o 
 -21   1   4      609.73      663.95     51.24 o 
 -19   1   4       92.12      115.22     17.07 o 
 -17   1   4      180.36      189.92     17.07 o 
 -15   1   4       32.34       53.34     14.93 o 
 -13   1   4      380.63      456.83     21.35 o 
 -11   1   4       98.09      123.76     10.67 o 
  -9   1   4     4167.04     3937.76     68.86 o 
  -7   1   4     7152.01     6677.66    112.78 o 
  -5   1   4     2259.88     2040.78     36.48 o 
  -3   1   4     1249.59     1263.15     23.55 o 
  -1   1   4     9782.52    10235.69    146.98 o 
   1   1   4     4490.19     4297.53     62.66 o 
   3   1   4      142.22       85.37      6.40 o 
   5   1   4     6057.40     5929.77     97.39 o 
   7   1   4     1435.49     1435.88     27.82 o 
   9   1   4      430.52      469.73     14.95 o 
  11   1   4      105.41       93.89     12.80 o 
  13   1   4      186.20      192.06     14.94 o 
  15   1   4      136.85      123.76     14.94 o 
  17   1   4     2916.98     3246.14    126.33 o 
  19   1   4      683.22      655.47     46.97 o 
  21   1   4        5.19       14.93     14.93 o 
  23   1   4        6.01       23.47     21.33 o 
  25   1   4       10.74        6.40     21.33 o 
 -26   2   4       36.79       55.47     36.27 o 
 -24   2   4       43.26       32.00     21.33 o 
 -22   2   4       45.74       57.60     17.07 o 
 -20   2   4        0.80        2.13     14.93 o 
 -18   2   4       97.96       96.01     17.07 o 
 -16   2   4      167.73      145.10     19.21 o 
 -14   2   4      774.55      815.92     32.04 o 
 -12   2   4      997.76      899.68     32.06 o 
 -10   2   4     1244.87     1214.61     32.08 o 
  -8   2   4      411.51      409.97     14.95 o 
  -6   2   4      731.10      765.06     19.23 o 
  -4   2   4      482.88      493.42     12.82 o 
  -2   2   4      976.54      941.15     21.39 o 
   0   2   4     3673.60     3162.66     64.63 o 
   2   2   4     1084.32     1063.26     21.39 o 
   4   2   4     3926.41     3509.82     68.90 o 
   6   2   4     1284.46     1234.37     25.67 o 
   8   2   4       87.12       87.48     10.67 o 
  10   2   4        5.23       10.67     10.67 o 
  12   2   4      549.30      501.78     21.35 o 
  14   2   4       56.97       98.14     14.93 o 
  16   2   4      727.99      749.53     36.30 o 
  18   2   4      719.47      777.23     38.43 o 
  20   2   4      153.89      117.36     19.20 o 
  22   2   4       27.12       29.87     17.07 o 
  24   2   4       49.67       51.20     27.74 o 
 -27   3   4       40.95       46.94     36.27 o 
 -25   3   4      189.45      140.83     53.34 o 
 -23   3   4      509.74      597.67     87.52 o 
 -21   3   4       70.13       74.67     19.20 o 
 -19   3   4      337.65      339.35     25.61 o 
 -17   3   4      825.57      961.06     49.12 o 
 -15   3   4       59.92       64.01     17.07 o 
 -13   3   4      445.98      439.78     23.48 o 
 -11   3   4       25.35       19.20      8.53 o 
  -9   3   4      231.26      294.54     12.81 o 
  -7   3   4     3297.56     3219.60     55.84 o 
  -5   3   4     7564.48     7309.91    130.15 o 
  -3   3   4     2543.21     2350.07     45.07 o 
  -1   3   4      114.50      145.11     10.67 o 
   1   3   4     5883.36     6266.54    127.62 o 
   3   3   4     1646.56     1685.23     40.69 o 
   5   3   4     1519.75     1699.31     38.52 o 
   7   3   4     4744.05     5132.02     99.02 o 
   9   3   4      131.22      113.10     10.67 o 
  11   3   4      281.98      313.75     17.07 o 
  13   3   4       31.08       14.93     12.80 o 
  15   3   4      224.59      236.88     19.21 o 
  17   3   4      685.40      749.45     40.57 o 
  19   3   4      176.71      160.04     21.34 o 
  21   3   4       48.01       46.94     17.07 o 
  23   3   4      141.60      187.77     53.34 o 
  25   3   4       69.46      100.28     32.00 o 
 -26   4   4       20.08       61.87     34.13 o 
 -24   4   4        0.70      -32.00     32.00 o 
 -22   4   4       62.59       59.74     23.47 o 
 -20   4   4        3.06      -19.20     19.20 o 
 -18   4   4     1925.21     2025.03    100.50 o 
 -16   4   4      173.95      151.51     17.07 o 
 -14   4   4     4027.07     4280.30    182.37 o 
 -12   4   4      276.06      288.13     14.94 o 
 -10   4   4     1436.02     1529.04     44.91 o 
  -8   4   4      244.68      294.54     12.81 o 
  -6   4   4     1024.69     1094.48     32.06 o 
  -4   4   4      553.39      681.33     21.36 o 
  -2   4   4     1669.52     1580.05     40.68 o 
   0   4   4     2439.13     2995.88     68.62 o 
   2   4   4     2319.04     2300.17     49.30 o 
   4   4   4       17.56       23.47      8.53 o 
   6   4   4     1459.94     1634.30     36.37 o 
   8   4   4      195.42      162.19     12.80 o 
  10   4   4      859.64      798.96     27.77 o 
  12   4   4      419.65      458.96     27.75 o 
  14   4   4      158.49      121.63     17.07 o 
  16   4   4       65.87       57.61     17.07 o 
  18   4   4       95.87       42.67     19.20 o 
  20   4   4       17.94       14.93     19.20 o 
  22   4   4       95.92      125.88     46.94 o 
  24   4   4        2.91       46.93     34.13 o 
 -25   5   4       68.88       87.47     40.54 o 
 -23   5   4        5.64       32.00     27.73 o 
 -21   5   4      134.51       78.95     25.60 o 
 -19   5   4       52.95       -4.27     19.20 o 
 -17   5   4      342.53      320.14     21.34 o 
 -15   5   4     1298.99     1408.27     61.97 o 
 -13   5   4      170.67      192.05     14.94 o 
 -11   5   4      201.61      224.07     14.94 o 
  -9   5   4     2056.02     1960.64     64.21 o 
  -7   5   4     1405.74     1593.21     57.74 o 
  -5   5   4      634.34      672.79     25.63 o 
  -3   5   4     1109.92     1148.02     32.07 o 
  -1   5   4    11027.34    12275.69    250.44 o 
   1   5   4       67.73       68.28     10.67 o 
   3   5   4      760.05      702.86     25.64 o 
   5   5   4      178.31      202.74     14.94 o 
   7   5   4      525.96      629.89     23.49 o 
   9   5   4       47.46       66.14     10.67 o 
  11   5   4      570.62      550.86     29.89 o 
  13   5   4      427.00      552.86     32.02 o 
  15   5   4      179.32      123.76     17.07 o 
  17   5   4      170.98      145.10     23.47 o 
  19   5   4       69.33       38.40     19.20 o 
  21   5   4       86.13      136.55     42.67 o 
  23   5   4       77.55      113.08     53.34 o 
 -24   6   4       26.17       46.94     34.14 o 
 -22   6   4       37.57       17.07     27.74 o 
 -20   6   4      268.04      256.08     42.68 o 
 -18   6   4        8.73       -6.40     14.93 o 
 -16   6   4     1137.64     1277.50     89.72 o 
 -14   6   4      262.37      236.89     21.34 o 
 -12   6   4      238.44      224.08     21.34 o 
 -10   6   4      182.17      194.19     19.21 o 
  -8   6   4      339.66      350.06     21.35 o 
  -6   6   4       37.16       70.41     12.80 o 
  -4   6   4     1316.51     1385.46     49.18 o 
  -2   6   4      929.01     1070.51     42.73 o 
   0   6   4     9953.12    10717.50    331.87 o 
   2   6   4      369.24      388.52     21.35 o 
   4   6   4      271.72      307.34     17.07 o 
   6   6   4      948.24      982.80     36.32 o 
   8   6   4      340.89      347.92     21.34 o 
  10   6   4     1058.02     1074.66     53.41 o 
  12   6   4      657.49      563.69     32.03 o 
  14   6   4       52.51       61.87     14.93 o 
  16   6   4       33.52        6.40     17.07 o 
  18   6   4      137.10      121.62     23.47 o 
  20   6   4        0.00       53.33     27.73 o 
  22   6   4       33.82      -10.67     29.87 o 
 -23   7   4        7.52      -29.87     29.87 o 
 -21   7   4        0.93       -4.27     21.33 o 
 -19   7   4        4.70       32.00     19.20 o 
 -17   7   4       55.96       42.67     19.20 o 
 -15   7   4      679.86      678.96     55.51 o 
 -13   7   4      615.10      589.26     36.30 o 
 -11   7   4      612.91      676.83     40.57 o 
  -9   7   4      112.38      132.29     19.20 o 
  -7   7   4       45.76       57.61     14.93 o 
  -5   7   4        5.79        2.13     12.80 o 
  -3   7   4      492.92      580.72     27.75 o 
  -1   7   4      621.70      604.32     32.03 o 
   1   7   4     1692.86     1661.90     62.03 o 
   3   7   4      240.10      281.71     19.21 o 
   5   7   4      693.10      730.35     42.71 o 
   7   7   4      369.00      332.98     25.61 o 
   9   7   4       84.31      106.68     17.07 o 
  11   7   4      122.68      123.76     17.07 o 
  13   7   4       11.23       -4.27     12.80 o 
  15   7   4       20.83        2.13     17.07 o 
  17   7   4      105.02       53.34     21.34 o 
  19   7   4       11.01       -2.13     23.47 o 
  21   7   4       66.81       70.41     44.80 o 
 -22   8   4       19.68      -29.87     29.87 o 
 -20   8   4       30.27       64.00     34.14 o 
 -18   8   4       68.30       38.40     23.47 o 
 -16   8   4       24.14       32.00     19.20 o 
 -14   8   4      226.90      224.06     27.74 o 
 -12   8   4      333.45      332.94     34.15 o 
 -10   8   4       97.79       91.75     19.20 o 
  -8   8   4      141.43      134.43     21.34 o 
  -6   8   4      419.70      403.44     27.75 o 
  -4   8   4      119.23       98.15     17.07 o 
  -2   8   4      525.23      465.42     36.29 o 
   0   8   4       59.74       72.54     17.07 o 
   2   8   4      501.36      488.88     34.16 o 
   4   8   4      167.18      134.43     17.07 o 
   6   8   4        7.79       70.40     17.07 o 
   8   8   4      138.59      121.62     19.20 o 
  10   8   4     1888.82     2104.02    104.77 o 
  12   8   4       94.58       98.15     19.20 o 
  14   8   4      298.37      283.83     34.15 o 
  16   8   4       62.93       57.61     21.34 o 
  18   8   4       57.40       17.07     25.60 o 
  20   8   4        4.90       32.00     36.27 o 
 -21   9   4       12.12      -21.33     34.13 o 
 -19   9   4       56.23       38.40     34.14 o 
 -17   9   4        3.86      -17.07     25.60 o 
 -15   9   4      132.17      140.82     34.14 o 
 -13   9   4       61.39       74.67     21.34 o 
 -11   9   4        6.15       10.67     17.07 o 
  -9   9   4       14.97       44.80     19.20 o 
  -7   9   4       14.52        2.13     17.07 o 
  -5   9   4       47.35       29.87     17.07 o 
  -3   9   4       95.31       83.21     21.34 o 
  -1   9   4       45.75       46.94     17.07 o 
   1   9   4      168.50      155.77     21.34 o 
   3   9   4     1106.28     1172.85     68.36 o 
   5   9   4      228.95      194.19     21.34 o 
   7   9   4      267.63      273.16     29.88 o 
   9   9   4      111.94      132.29     23.47 o 
  11   9   4       83.03       70.41     21.34 o 
  13   9   4        1.21      -17.07     17.07 o 
  15   9   4       15.25       27.73     21.33 o 
  17   9   4        1.80        0.00     25.60 o 
  19   9   4       20.31       -8.53     34.13 o 
 -18  10   4       38.64       74.67     32.00 o 
 -16  10   4      154.92      258.18     74.68 o 
 -14  10   4      251.62      303.02     78.96 o 
 -12  10   4      139.32      132.29     32.01 o 
 -10  10   4       62.04       36.27     21.34 o 
  -8  10   4      102.09      117.35     23.47 o 
  -6  10   4       37.94       10.67     17.07 o 
  -4  10   4        8.74        4.27     17.07 o 
  -2  10   4      544.40      514.48     51.23 o 
   0  10   4      442.20      469.59     46.96 o 
   2  10   4      322.16      253.97     32.01 o 
   4  10   4       41.98       14.93     19.20 o 
   6  10   4      351.21      354.28     36.28 o 
   8  10   4      219.82      217.66     32.01 o 
  10  10   4       41.11       72.54     25.60 o 
  12  10   4        0.42        4.27     23.47 o 
  14  10   4       11.37       25.60     29.87 o 
  16  10   4       23.32       10.67     27.73 o 
 -15  11   4      130.16      217.63     81.08 o 
 -13  11   4       72.49       51.21     36.27 o 
 -11  11   4       66.83       27.74     25.60 o 
  -9  11   4       59.71       44.80     25.60 o 
  -7  11   4      231.38      247.53     49.08 o 
  -5  11   4      194.21      260.33     36.28 o 
  -3  11   4       51.02       49.07     21.34 o 
  -1  11   4      125.95      140.82     29.87 o 
   1  11   4       14.71       10.67     21.33 o 
   3  11   4     1302.97     1570.24    179.46 o 
   5  11   4       56.46       66.14     23.47 o 
   7  11   4       83.33      119.48     32.00 o 
   9  11   4       54.52       61.87     32.00 o 
  11  11   4       72.18       61.87     32.00 o 
  13  11   4        1.03      -32.00     32.00 o 
  15  11   4       19.90      -44.80     44.80 o 
 -12  12   4       22.47       51.20     34.14 o 
 -10  12   4       61.82       87.47     51.20 o 
  -8  12   4      484.30      458.90    138.74 o 
  -6  12   4      134.33      157.89     51.21 o 
  -4  12   4        5.19      -14.93     23.47 o 
  -2  12   4       92.52       53.34     27.74 o 
   0  12   4      131.34      102.42     32.01 o 
   2  12   4      374.33      403.37    113.11 o 
   4  12   4      317.45      403.34    123.78 o 
   6  12   4        2.77       74.67     38.40 o 
   8  12   4       40.53       61.87     40.54 o 
  10  12   4       37.92      -25.60     34.14 o 
  12  12   4       26.16       57.60     38.40 o 
  -9  13   4       50.03       51.20     36.27 o 
  -7  13   4      174.89      215.51     38.41 o 
  -5  13   4       28.26       23.47     34.14 o 
  -3  13   4       81.06      160.02     57.61 o 
  -1  13   4       38.35       40.54     38.40 o 
   1  13   4       10.02        2.13     40.53 o 
   3  13   4      164.40      138.69     66.15 o 
   5  13   4       44.90      104.54     36.27 o 
   7  13   4       37.94       17.07     36.27 o 
 -26   0   5       83.43       66.14     42.67 o 
 -24   0   5       31.06       -2.13     36.27 o 
 -22   0   5        1.87        4.27     17.07 o 
 -20   0   5      106.16      104.55     21.34 o 
 -18   0   5       53.59       57.61     17.07 o 
 -16   0   5      332.56      318.02     25.61 o 
 -14   0   5      102.71       91.75     12.80 o 
 -12   0   5      189.68      200.60     12.80 o 
 -10   0   5       74.74       87.48     12.80 o 
  -8   0   5     4090.90     4161.54    101.08 o 
  -6   0   5      108.94      168.58     10.67 o 
  -4   0   5     2972.75     2936.41     68.74 o 
  -2   0   5        7.01        4.27      6.40 o 
   0   0   5      306.81      333.06     12.81 o 
   2   0   5        0.22        8.53      8.53 o 
   4   0   5       26.95       14.93      8.53 o 
   6   0   5      337.04      305.28     19.21 o 
   8   0   5       97.58      117.36     14.94 o 
  10   0   5       92.81       89.62     17.07 o 
  12   0   5       32.33       46.94     19.20 o 
  14   0   5      680.29      627.80     42.71 o 
  16   0   5      141.34      140.83     23.47 o 
  18   0   5      442.43      463.19     49.09 o 
  20   0   5      124.22      142.96     29.87 o 
  22   0   5       30.19      -25.60     27.74 o 
  24   0   5        0.00      -25.60     34.13 o 
 -27   1   5       14.86       25.60     36.27 o 
 -25   1   5       30.67       59.74     27.73 o 
 -23   1   5       42.59       59.74     17.07 o 
 -21   1   5      168.95      113.09     21.34 o 
 -19   1   5      200.86      236.86     21.34 o 
 -17   1   5       93.30      130.15     14.94 o 
 -15   1   5      261.26      217.69     19.21 o 
 -13   1   5     1526.55     1366.47     40.63 o 
 -11   1   5       17.17       14.93      8.53 o 
  -9   1   5     2547.19     2733.03     51.45 o 
  -7   1   5     3103.04     2902.64     49.38 o 
  -5   1   5      345.73      392.85     10.68 o 
  -3   1   5     2147.21     2276.99     34.30 o 
  -1   1   5     1733.92     1388.13     23.56 o 
   1   1   5       38.97       23.47      4.27 o 
   3   1   5      761.81      743.67     14.96 o 
   5   1   5      933.69      906.29     19.24 o 
   7   1   5     1944.43     1802.86     36.40 o 
   9   1   5      168.19      153.65     12.80 o 
  11   1   5      128.07      110.96     10.67 o 
  13   1   5        1.82       36.27     12.80 o 
  15   1   5      429.60      424.78     25.62 o 
  17   1   5      262.47      271.03     19.21 o 
  19   1   5      163.04      136.56     19.20 o 
  21   1   5       78.51      117.35     23.47 o 
  23   1   5       13.44       46.94     25.60 o 
  25   1   5       53.04       40.54     27.74 o 
 -26   2   5      102.39       89.61     44.81 o 
 -24   2   5       45.82       61.87     29.87 o 
 -22   2   5      179.54      168.57     25.61 o 
 -20   2   5        4.27        4.27     14.93 o 
 -18   2   5       95.27      106.68     19.20 o 
 -16   2   5      436.10      516.58     32.02 o 
 -14   2   5      124.17      130.16     17.07 o 
 -12   2   5     2342.64     2383.28     74.95 o 
 -10   2   5     1632.67     1568.20     51.35 o 
  -8   2   5      119.23      125.90      8.54 o 
  -6   2   5      776.59      782.06     19.23 o 
  -4   2   5     4111.00     4022.75     77.48 o 
  -2   2   5     2951.96     3019.37     60.13 o 
   0   2   5      354.01      360.83     12.81 o 
   2   2   5     1016.09     1007.05     21.38 o 
   4   2   5     2771.70     3022.97     57.93 o 
   6   2   5      332.61      281.79      8.54 o 
   8   2   5     3783.06     4112.23    107.37 o 
  10   2   5       81.28       85.35     10.67 o 
  12   2   5        8.71       36.27     10.67 o 
  14   2   5      252.60      209.14     17.07 o 
  16   2   5     3134.12     3593.70    147.77 o 
  18   2   5      479.76      441.86     36.29 o 
  20   2   5      716.35      779.29     66.19 o 
  22   2   5      127.53      117.35     32.01 o 
  24   2   5       32.32       21.33     25.60 o 
 -25   3   5      118.03      147.22     53.34 o 
 -23   3   5      305.25      330.78     55.49 o 
 -21   3   5       65.28       85.34     23.47 o 
 -19   3   5       53.70       72.54     19.20 o 
 -17   3   5     1368.84     1515.17     74.80 o 
 -15   3   5     1869.52     1867.17     94.11 o 
 -13   3   5       88.73       85.35     14.94 o 
 -11   3   5      591.56      615.00     23.49 o 
  -9   3   5      486.87      527.39     19.22 o 
  -7   3   5     5218.29     5430.13     90.47 o 
  -5   3   5     2360.10     2329.78     47.15 o 
  -3   3   5     5426.95     5670.92     97.07 o 
  -1   3   5       54.60       74.68      6.40 o 
   1   3   5      345.61      382.15     17.08 o 
   3   3   5      119.01      128.03     10.67 o 
   5   3   5     1612.90     1880.87     40.66 o 
   7   3   5      252.89      292.40     17.07 o 
   9   3   5      526.91      491.09     21.35 o 
  11   3   5      659.17      717.52     36.30 o 
  13   3   5      330.05      367.11     23.48 o 
  15   3   5      594.62      486.78     27.75 o 
  17   3   5       36.41       29.87     14.93 o 
  19   3   5      410.08      362.84     40.55 o 
  21   3   5       91.53       96.01     25.60 o 
  23   3   5      109.62      119.48     46.94 o 
 -26   4   5        4.40      -34.13     34.13 o 
 -24   4   5       61.71      164.28     64.01 o 
 -22   4   5       28.24       53.34     25.60 o 
 -20   4   5       32.56       29.87     19.20 o 
 -18   4   5      215.12      164.31     23.47 o 
 -16   4   5      339.42      362.83     25.61 o 
 -14   4   5       49.56       66.14     12.80 o 
 -12   4   5      761.34      672.76     32.04 o 
 -10   4   5        3.79       19.20     10.67 o 
  -8   4   5      516.93      546.62     19.22 o 
  -6   4   5      328.47      330.87     17.08 o 
  -4   4   5     1063.45      985.43     23.51 o 
  -2   4   5      520.54      499.71     14.95 o 
   0   4   5      586.99      587.34     17.09 o 
   2   4   5      426.44      375.77     17.08 o 
   4   4   5      125.70      123.76     12.80 o 
   6   4   5      265.78      234.78     14.94 o 
   8   4   5      431.28      437.64     19.21 o 
  10   4   5      134.89      113.09     12.80 o 
  12   4   5      306.26      285.99     21.34 o 
  14   4   5     1085.17     1072.43     53.41 o 
  16   4   5      657.27      610.62     53.38 o 
  18   4   5       28.19       10.67     14.93 o 
  20   4   5      111.53      102.41     25.60 o 
  22   4   5       92.85       81.08     36.27 o 
  24   4   5       80.49       68.27     32.00 o 
 -25   5   5      118.35       44.81     34.14 o 
 -23   5   5      190.67      213.38     64.01 o 
 -21   5   5       10.81        2.13     21.33 o 
 -19   5   5      212.57      162.18     25.61 o 
 -17   5   5       43.47       19.20     14.93 o 
 -15   5   5     4491.93     5159.57    208.10 o 
 -13   5   5     1629.08     1815.19     76.97 o 
 -11   5   5      724.55      753.87     38.44 o 
  -9   5   5      428.93      390.66     17.08 o 
  -7   5   5      668.16      758.16     27.76 o 
  -5   5   5      921.18      895.26     32.05 o 
  -3   5   5      293.04      273.21     14.94 o 
  -1   5   5     3393.37     3472.05    113.73 o 
   1   5   5     3496.41     3730.01    111.60 o 
   3   5   5      700.46      683.48     27.77 o 
   5   5   5       42.67       14.93     12.80 o 
   7   5   5      575.28      570.11     27.76 o 
   9   5   5       97.18       83.21     12.80 o 
  11   5   5      713.31      642.76     38.44 o 
  13   5   5      231.93      249.68     19.21 o 
  15   5   5       42.23       29.87     12.80 o 
  17   5   5       12.93       23.47     17.07 o 
  19   5   5       16.99       23.47     21.33 o 
  21   5   5        0.79       -2.13     27.73 o 
  23   5   5       10.77       38.40     32.00 o 
 -24   6   5       17.97       72.54     32.00 o 
 -22   6   5       36.76       36.27     27.74 o 
 -20   6   5       93.34       55.47     25.60 o 
 -18   6   5      223.83      217.66     27.74 o 
 -16   6   5      539.17      458.97     36.29 o 
 -14   6   5      737.40      807.15     40.57 o 
 -12   6   5       76.48       36.27     14.94 o 
 -10   6   5      606.08      608.52     32.03 o 
  -8   6   5      301.64      262.52     21.34 o 
  -6   6   5       32.31       51.20     12.80 o 
  -4   6   5      142.45      166.44     14.94 o 
  -2   6   5     1450.15     1729.85     64.15 o 
   0   6   5     5365.30     5692.37    200.07 o 
   2   6   5       80.10       85.35     12.80 o 
   4   6   5      343.06      379.94     19.21 o 
   6   6   5       69.76       51.21     12.80 o 
   8   6   5      369.91      341.52     23.48 o 
  10   6   5      167.51      162.17     17.07 o 
  12   6   5      360.13      345.76     27.75 o 
  14   6   5      552.69      467.51     42.70 o 
  16   6   5      568.72      572.11     64.04 o 
  18   6   5       41.02       38.40     21.33 o 
  20   6   5        5.81       -2.13     27.73 o 
  22   6   5        5.63       -4.27     38.40 o 
 -23   7   5        0.12       25.60     34.13 o 
 -21   7   5       12.64       40.54     27.73 o 
 -19   7   5       10.91       -4.27     21.33 o 
 -17   7   5       64.15       72.54     19.20 o 
 -15   7   5      217.56      230.46     25.61 o 
 -13   7   5      186.77      202.72     23.47 o 
 -11   7   5       11.57        8.53     17.07 o 
  -9   7   5       39.44       32.00     17.07 o 
  -7   7   5      150.80      136.57     17.07 o 
  -5   7   5      130.38      108.82     14.94 o 
  -3   7   5     1323.32     1233.30     70.54 o 
  -1   7   5      291.34      243.31     25.61 o 
   1   7   5      139.11      160.04     19.20 o 
   3   7   5      364.51      403.42     25.61 o 
   5   7   5       64.31       29.87     12.80 o 
   7   7   5      191.25      162.18     17.07 o 
   9   7   5      161.45      164.30     17.07 o 
  11   7   5       42.45       29.87     17.07 o 
  13   7   5        9.51       10.67     17.07 o 
  15   7   5      169.70      155.77     25.61 o 
  17   7   5        6.54       21.33     19.20 o 
  19   7   5       25.05       32.00     29.87 o 
  21   7   5        9.61       -6.40     53.34 o 
 -22   8   5        7.81       12.80     29.87 o 
 -20   8   5       24.98       59.74     36.27 o 
 -18   8   5       54.33       72.54     29.87 o 
 -16   8   5       66.77      113.08     25.60 o 
 -14   8   5      127.14      110.95     23.47 o 
 -12   8   5       28.26       10.67     17.07 o 
 -10   8   5      435.43      420.50     32.02 o 
  -8   8   5      483.72      537.94     38.42 o 
  -6   8   5      220.82      219.80     21.34 o 
  -4   8   5      282.94      300.92     23.48 o 
  -2   8   5     2565.38     2861.98    171.25 o 
   0   8   5      681.99      691.84     44.84 o 
   2   8   5      922.73     1014.58     61.94 o 
   4   8   5      267.87      264.63     23.48 o 
   6   8   5     1551.57     1707.87     85.50 o 
   8   8   5       56.93       59.74     14.93 o 
  10   8   5     1020.64     1010.29     79.03 o 
  12   8   5      151.41      181.37     27.74 o 
  14   8   5       42.47       51.20     19.20 o 
  16   8   5      111.29      108.82     36.27 o 
  18   8   5        1.23        8.53     29.87 o 
  20   8   5        5.17        2.13     44.80 o 
 -19   9   5       16.26        2.13     34.13 o 
 -17   9   5        0.63       -8.53     23.47 o 
 -15   9   5      307.31      441.75     74.69 o 
 -13   9   5       30.63       14.93     21.33 o 
 -11   9   5      121.12      140.82     27.74 o 
  -9   9   5      215.01      192.05     27.74 o 
  -7   9   5      464.61      482.41     44.83 o 
  -5   9   5       39.76       59.74     17.07 o 
  -3   9   5       60.13       74.67     19.20 o 
  -1   9   5      741.18      698.25     44.84 o 
   1   9   5      987.76     1217.49     70.49 o 
   3   9   5     2429.39     2837.11    139.07 o 
   5   9   5       62.88       59.74     17.07 o 
   7   9   5      433.75      435.43     40.55 o 
   9   9   5      303.04      234.75     32.01 o 
  11   9   5      304.70      256.09     34.15 o 
  13   9   5       27.70        4.27     21.33 o 
  15   9   5       21.01        4.27     25.60 o 
  17   9   5       40.57       27.74     40.54 o 
 -18  10   5       18.36        4.27     32.00 o 
 -16  10   5        2.70       40.53     38.40 o 
 -14  10   5       72.72       27.74     27.74 o 
 -12  10   5       30.56       14.93     23.47 o 
 -10  10   5       62.87       64.01     25.60 o 
  -8  10   5       75.55       17.07     21.34 o 
  -6  10   5       27.62        6.40     19.20 o 
  -4  10   5      108.09      102.42     21.34 o 
  -2  10   5       79.29       74.68     21.34 o 
   0  10   5      496.77      499.50     51.23 o 
   2  10   5      185.53      162.17     25.61 o 
   4  10   5      243.73      226.20     29.88 o 
   6  10   5       24.57       29.87     19.20 o 
   8  10   5      119.13      136.55     32.01 o 
  10  10   5       50.02       93.87     25.60 o 
  12  10   5       72.31       38.40     25.60 o 
  14  10   5        1.24       38.40     29.87 o 
  16  10   5       96.29       36.27     46.94 o 
 -15  11   5       13.00        2.13     34.13 o 
 -13  11   5       28.19      -25.60     38.40 o 
 -11  11   5       31.40       40.54     34.14 o 
  -9  11   5      130.22      179.23     55.48 o 
  -7  11   5       68.08       38.40     23.47 o 
  -5  11   5      116.35      113.08     27.74 o 
  -3  11   5        5.11       10.67     21.33 o 
  -1  11   5      112.38      106.68     29.87 o 
   1  11   5       18.38       27.73     23.47 o 
   3  11   5       42.44       38.40     23.47 o 
   5  11   5       42.37       25.60     21.33 o 
   7  11   5        1.27       27.73     25.60 o 
   9  11   5      157.23      157.90     53.34 o 
  11  11   5       66.20      125.88     51.20 o 
  13  11   5       20.11        6.40     40.54 o 
 -12  12   5       19.64       23.47     36.27 o 
 -10  12   5      104.83      160.02     42.67 o 
  -8  12   5       27.16      -36.27     36.27 o 
  -6  12   5       42.41       78.94     36.27 o 
  -4  12   5        3.26        4.27     27.73 o 
  -2  12   5      152.32      108.82     46.94 o 
   0  12   5       28.23       70.40     38.40 o 
   2  12   5       95.13       72.54     36.27 o 
   4  12   5        1.68       46.93     32.00 o 
   6  12   5        6.29       19.20     32.00 o 
   8  12   5       38.73       46.94     38.40 o 
  10  12   5       27.70       29.87     38.40 o 
  -7  13   5       60.52       59.74     57.60 o 
  -5  13   5        6.00       21.33     32.00 o 
  -3  13   5        7.12      -25.60     32.00 o 
  -1  13   5        6.92       34.13     34.13 o 
   1  13   5       63.36       89.61     36.27 o 
   3  13   5       16.14       44.80     34.13 o 
   5  13   5        2.89       12.80     57.60 o 
 -26   0   6       43.66       17.07     44.80 o 
 -24   0   6        1.75      106.67     57.60 o 
 -22   0   6      157.90      204.84     55.48 o 
 -20   0   6      856.12      948.14    104.64 o 
 -18   0   6     1693.09     1947.50    113.30 o 
 -16   0   6      473.65      582.78     42.69 o 
 -14   0   6      426.77      416.26     32.02 o 
 -12   0   6       79.21       85.35     14.94 o 
 -10   0   6        0.19       12.80     10.67 o 
  -8   0   6        5.55        4.27     10.67 o 
  -6   0   6    10370.15    11138.90    239.22 o 
  -4   0   6     4510.51     4332.66    111.92 o 
  -2   0   6      635.00      707.06     23.50 o 
   0   0   6      885.44      762.98     19.23 o 
   2   0   6     3028.35     3094.60     75.11 o 
   4   0   6      394.54      399.24     17.08 o 
   6   0   6     9398.98    10394.09    349.07 o 
   8   0   6     5642.38     6464.92    247.57 o 
  10   0   6       35.56       51.20     17.07 o 
  12   0   6       29.90       42.67     19.20 o 
  14   0   6      330.93      320.15     32.01 o 
  16   0   6      273.71      296.64     36.28 o 
  18   0   6      750.79      918.13    115.30 o 
  20   0   6      477.54      420.49     83.24 o 
  22   0   6      258.56      292.35     91.76 o 
  24   0   6      237.86      303.01     44.81 o 
 -25   1   6       92.27       85.34     40.54 o 
 -23   1   6        1.48        8.53     17.07 o 
 -21   1   6       38.10       57.60     12.80 o 
 -19   1   6      715.10      640.55     42.70 o 
 -17   1   6     1599.30     1603.24     61.99 o 
 -15   1   6       16.84       10.67      8.53 o 
 -13   1   6      170.80      183.52     12.80 o 
 -11   1   6      189.73      215.54     12.80 o 
  -9   1   6      191.78      170.73     10.67 o 
  -7   1   6     1329.20     1272.42     36.35 o 
  -5   1   6      871.24      863.33     17.10 o 
  -3   1   6      499.90      407.88     10.68 o 
  -1   1   6      668.74      666.51     14.95 o 
   1   1   6      236.64      273.20      8.54 o 
   3   1   6      384.67      446.21     12.81 o 
   5   1   6      538.02      559.49     17.08 o 
   7   1   6      222.87      271.04     12.81 o 
   9   1   6      335.44      350.06     17.08 o 
  11   1   6      564.59      533.78     27.76 o 
  13   1   6      313.35      268.92     19.21 o 
  15   1   6      415.34      486.66     27.75 o 
  17   1   6      242.23      234.74     23.47 o 
  19   1   6      346.38      356.41     36.28 o 
  21   1   6       48.14       55.47     23.47 o 
  23   1   6        0.65       25.60     23.47 o 
 -26   2   6        4.69      -14.93     36.27 o 
 -24   2   6        8.95       17.07     21.33 o 
 -22   2   6       53.94       78.94     21.34 o 
 -20   2   6       30.59       32.00     14.93 o 
 -18   2   6      434.67      497.34     44.82 o 
 -16   2   6     2826.53     3547.76    162.72 o 
 -14   2   6      400.08      424.78     27.75 o 
 -12   2   6      477.12      473.95     29.89 o 
 -10   2   6      268.03      219.83     12.81 o 
  -8   2   6       20.38       61.87      8.53 o 
  -6   2   6     1334.81     1507.66     38.49 o 
  -4   2   6     2633.31     2857.89     55.74 o 
  -2   2   6     1264.23     1208.30     23.52 o 
   0   2   6      148.30      110.97      6.40 o 
   2   2   6      409.69      373.63     10.68 o 
   4   2   6      582.40      574.48     19.22 o 
   6   2   6     3050.75     3261.51     85.77 o 
   8   2   6      118.45      119.49     10.67 o 
  10   2   6      342.01      320.17     19.21 o 
  12   2   6       39.98       46.94     12.80 o 
  14   2   6      652.41      668.30     34.16 o 
  16   2   6      679.48      704.58     51.24 o 
  18   2   6      985.39     1294.24    113.19 o 
  20   2   6       88.22      128.02     25.60 o 
  22   2   6      178.70      217.64     61.88 o 
  24   2   6      142.36      213.37     32.01 o 
 -25   3   6       87.55       98.14     34.14 o 
 -23   3   6       78.65      117.35     40.54 o 
 -21   3   6        8.23        0.00     21.33 o 
 -19   3   6      288.70      313.71     34.15 o 
 -17   3   6     1839.57     1962.80     96.22 o 
 -15   3   6     2191.04     2111.60    100.55 o 
 -13   3   6      189.76      162.18     17.07 o 
 -11   3   6      115.20      136.56     12.80 o 
  -9   3   6       32.53       46.94      8.53 o 
  -7   3   6      678.93      634.34     21.36 o 
  -5   3   6      459.36      439.83     17.08 o 
  -3   3   6       91.18      108.82      8.53 o 
  -1   3   6     1552.92     1653.78     51.35 o 
   1   3   6     2153.84     2430.77     72.82 o 
   3   3   6      517.60      459.09     19.22 o 
   5   3   6       20.60        4.27      8.53 o 
   7   3   6      219.97      224.08     14.94 o 
   9   3   6       64.48       55.47     10.67 o 
  11   3   6      391.27      431.18     23.48 o 
  13   3   6      511.98      540.10     27.75 o 
  15   3   6      385.77      388.46     32.02 o 
  17   3   6      203.10      249.66     32.01 o 
  19   3   6      245.31      185.65     36.28 o 
  21   3   6       18.44       34.13     23.47 o 
  23   3   6       49.67       98.14     27.74 o 
 -24   4   6      135.16       76.81     42.67 o 
 -22   4   6       89.39      125.88     42.67 o 
 -20   4   6      167.33      151.50     27.74 o 
 -18   4   6       27.75        6.40     17.07 o 
 -16   4   6       93.97      117.35     17.07 o 
 -14   4   6      637.32      689.65     36.30 o 
 -12   4   6      531.41      574.30     27.75 o 
 -10   4   6      151.13      147.24     12.80 o 
  -8   4   6       63.42       53.34     10.67 o 
  -6   4   6      525.87      561.56     21.35 o 
  -4   4   6      902.43      880.28     25.64 o 
  -2   4   6     1031.42     1115.58     29.92 o 
   0   4   6      120.84      145.10      8.54 o 
   2   4   6       74.15       64.01     10.67 o 
   4   4   6      647.78      664.18     25.63 o 
   6   4   6       26.83       44.80     12.80 o 
   8   4   6       32.36       42.67     12.80 o 
  10   4   6      543.66      459.02     27.75 o 
  12   4   6      103.55       85.35     12.80 o 
  14   4   6      171.75      149.37     19.20 o 
  16   4   6      633.37      681.04     51.24 o 
  18   4   6       17.36       32.00     19.20 o 
  20   4   6       71.26      110.94     36.27 o 
  22   4   6      150.89      192.03     70.41 o 
 -23   5   6       22.37       76.80     36.27 o 
 -21   5   6       12.47       12.80     21.33 o 
 -19   5   6      118.13      110.95     21.34 o 
 -17   5   6        4.81       -2.13     14.93 o 
 -15   5   6       95.09      100.28     14.94 o 
 -13   5   6       53.28       55.47     12.80 o 
 -11   5   6      242.52      209.14     19.21 o 
  -9   5   6      476.57      471.80     25.62 o 
  -7   5   6      304.56      311.62     17.07 o 
  -5   5   6        9.32       23.47      8.53 o 
  -3   5   6       44.50       51.21     10.67 o 
  -1   5   6      296.47      300.95     14.94 o 
   1   5   6      501.40      525.23     19.22 o 
   3   5   6      307.86      266.80     19.21 o 
   5   5   6       47.09       38.40     14.93 o 
   7   5   6      119.38      113.09     17.07 o 
   9   5   6      111.90       98.15     17.07 o 
  11   5   6      125.72      115.22     21.34 o 
  13   5   6       72.89       66.14     14.94 o 
  15   5   6        3.56       10.67     12.80 o 
  17   5   6      121.38      134.42     29.87 o 
  19   5   6       27.97       12.80     19.20 o 
  21   5   6        9.94        0.00     29.87 o 
 -22   6   6       38.75       93.87     40.54 o 
 -20   6   6        2.57       14.93     23.47 o 
 -18   6   6      108.16       57.61     17.07 o 
 -16   6   6       39.03       42.67     17.07 o 
 -14   6   6     1218.41     1309.65     91.87 o 
 -12   6   6       25.60       10.67     14.93 o 
 -10   6   6      620.68      602.10     29.89 o 
  -8   6   6       22.64       36.27     12.80 o 
  -6   6   6        1.79       21.33     12.80 o 
  -4   6   6      482.98      473.94     25.62 o 
  -2   6   6      736.35      719.73     42.71 o 
   0   6   6       83.25       87.48     14.94 o 
   2   6   6      165.30      200.59     17.07 o 
   4   6   6      494.01      537.99     36.29 o 
   6   6   6      257.85      230.49     21.34 o 
   8   6   6       75.32       81.08     17.07 o 
  10   6   6       29.52       66.14     17.07 o 
  12   6   6       25.84       29.87     19.20 o 
  14   6   6       23.63       38.40     14.93 o 
  16   6   6       57.35       57.61     21.34 o 
  18   6   6      142.23      179.23     51.21 o 
  20   6   6        3.57       46.93     49.07 o 
 -21   7   6        0.59       25.60     34.13 o 
 -19   7   6        3.27      -19.20     21.33 o 
 -17   7   6      180.11      153.63     29.87 o 
 -15   7   6       12.33       12.80     14.93 o 
 -13   7   6      447.14      384.21     34.15 o 
 -11   7   6     1051.55     1044.55     49.13 o 
  -9   7   6      266.19      256.09     21.34 o 
  -7   7   6      144.36      147.23     19.20 o 
  -5   7   6       14.79       51.20     12.80 o 
  -3   7   6      721.57      719.65     40.57 o 
  -1   7   6       39.50       61.87     19.20 o 
   1   7   6     2423.73     2810.24    139.12 o 
   3   7   6      726.70      802.93     46.98 o 
   5   7   6      178.05      181.38     17.07 o 
   7   7   6      552.65      535.85     34.16 o 
   9   7   6        0.41      -17.07     17.07 o 
  11   7   6      453.61      354.33     36.29 o 
  13   7   6      201.73      142.97     29.87 o 
  15   7   6       33.70       12.80     19.20 o 
  17   7   6       16.20       44.80     25.60 o 
  19   7   6       12.40       -6.40     40.54 o 
 -20   8   6       24.07        4.27     25.60 o 
 -18   8   6       46.09       38.40     25.60 o 
 -16   8   6       43.60       23.47     21.33 o 
 -14   8   6      131.48      162.16     25.60 o 
 -12   8   6       59.49       38.40     14.93 o 
 -10   8   6      766.07      734.54     68.33 o 
  -8   8   6       51.59       49.07     17.07 o 
  -6   8   6       85.31       74.68     17.07 o 
  -4   8   6       88.86      104.55     17.07 o 
  -2   8   6     3185.17     3519.12    197.05 o 
   0   8   6     1718.09     1951.97    104.76 o 
   2   8   6     2674.78     3075.83    145.55 o 
   4   8   6      429.72      422.63     29.88 o 
   6   8   6      196.53      187.78     23.47 o 
   8   8   6      222.68      185.65     21.34 o 
  10   8   6      228.31      234.73     34.14 o 
  12   8   6      360.39      332.94     42.68 o 
  14   8   6       11.09       12.80     25.60 o 
  16   8   6       48.53       44.80     34.14 o 
  18   8   6        6.88       14.93     42.67 o 
 -19   9   6        1.32      -29.87     34.13 o 
 -17   9   6        1.69       34.13     25.60 o 
 -15   9   6        6.74       10.67     25.60 o 
 -13   9   6        5.97      -14.93     14.93 o 
 -11   9   6       38.78       49.07     21.33 o 
  -9   9   6      262.28      281.69     38.41 o 
  -7   9   6      364.32      386.30     38.42 o 
  -5   9   6       32.90        4.27     17.07 o 
  -3   9   6        7.21       -8.53     17.07 o 
  -1   9   6      463.52      420.51     44.83 o 
   1   9   6      109.73       68.28     19.20 o 
   3   9   6      110.91       93.88     19.20 o 
   5   9   6       94.70      115.22     21.34 o 
   7   9   6        8.72       17.07     17.07 o 
   9   9   6       53.98       51.20     19.20 o 
  11   9   6      197.85      215.52     40.54 o 
  13   9   6       50.00       72.54     36.27 o 
  15   9   6       88.17      104.55     51.21 o 
  17   9   6       22.42       70.40     51.20 o 
 -16  10   6       12.32       23.47     34.13 o 
 -14  10   6       11.12       17.07     27.73 o 
 -12  10   6       23.47       29.87     27.73 o 
 -10  10   6       17.09       44.80     25.60 o 
  -8  10   6       44.99       21.33     23.47 o 
  -6  10   6       70.46       59.74     21.34 o 
  -4  10   6      174.33      155.77     29.87 o 
  -2  10   6      108.58       85.35     21.34 o 
   0  10   6      199.77      194.18     32.01 o 
   2  10   6      129.61      153.63     25.60 o 
   4  10   6      195.38      202.72     32.01 o 
   6  10   6       48.59       38.40     21.34 o 
   8  10   6      155.60      147.23     32.01 o 
  10  10   6       19.55        0.00     23.47 o 
  12  10   6       13.16       51.20     29.87 o 
  14  10   6        2.58      -19.20     44.80 o 
 -13  11   6       23.89       98.14     36.27 o 
 -11  11   6      128.94      142.96     57.61 o 
  -9  11   6       87.97      121.61     49.07 o 
  -7  11   6      411.55      473.81    130.19 o 
  -5  11   6        2.83      -14.93     23.47 o 
  -3  11   6      119.18      104.55     27.74 o 
  -1  11   6       68.53       72.54     27.74 o 
   1  11   6      124.41       83.21     29.87 o 
   3  11   6       55.74       51.20     25.60 o 
   5  11   6       28.63       42.67     27.73 o 
   7  11   6       21.79       29.87     27.73 o 
   9  11   6      301.49      373.45    108.83 o 
  11  11   6      113.42      238.97     46.94 o 
 -10  12   6       17.60       59.74     36.27 o 
  -8  12   6       36.76       29.87     34.14 o 
  -6  12   6       24.59       53.34     32.00 o 
  -4  12   6      141.56      130.16     49.07 o 
  -2  12   6      146.22      213.37     78.95 o 
   0  12   6       52.63       49.07     36.27 o 
   2  12   6       10.20       49.07     29.87 o 
   4  12   6       90.54       76.81     38.40 o 
   6  12   6        3.03       42.67     27.73 o 
   8  12   6        7.69       27.73     38.40 o 
 -24   0   7       28.81      123.74     66.14 o 
 -22   0   7       22.23       53.34     32.00 o 
 -20   0   7      223.92      192.05     40.54 o 
 -18   0   7      313.42      298.78     38.42 o 
 -16   0   7      632.82      582.87     40.57 o 
 -14   0   7       54.69       44.80     14.93 o 
 -12   0   7       23.80       38.40     14.93 o 
 -10   0   7     1022.94     1032.01     42.73 o 
  -8   0   7      202.92      219.81     14.94 o 
  -6   0   7      855.09      954.98     42.73 o 
  -4   0   7      175.14      192.06     14.94 o 
  -2   0   7      200.34      194.21     12.80 o 
   0   0   7       32.09       44.80      8.53 o 
   2   0   7      517.61      514.60     23.49 o 
   4   0   7       24.46       34.14     12.80 o 
   6   0   7     1276.77     1368.08     53.44 o 
   8   0   7       12.92       32.00     14.93 o 
  10   0   7      110.72      104.55     21.34 o 
  12   0   7      118.82      117.35     23.47 o 
  14   0   7      149.20      162.17     25.61 o 
  16   0   7       16.61       21.33     19.20 o 
  18   0   7       82.59      108.81     27.74 o 
  20   0   7       49.01       17.07     27.74 o 
  22   0   7       50.15       27.74     36.27 o 
 -25   1   7       27.73       23.47     27.73 o 
 -23   1   7       73.78      104.54     38.40 o 
 -21   1   7       27.54       53.34     19.20 o 
 -19   1   7       39.82       40.54     12.80 o 
 -17   1   7     1084.90     1266.74     87.58 o 
 -15   1   7       95.83       87.48     12.80 o 
 -13   1   7      262.45      260.37     17.07 o 
 -11   1   7      197.32      194.19     12.80 o 
  -9   1   7      371.88      341.54     12.81 o 
  -7   1   7      542.33      527.41     17.08 o 
  -5   1   7     1010.83      824.89     23.51 o 
  -3   1   7     1287.92     1073.34     32.07 o 
  -1   1   7      418.61      448.34     12.81 o 
   1   1   7      905.18      739.30     21.37 o 
   3   1   7       59.06       70.41      8.53 o 
   5   1   7       58.82       76.81      8.53 o 
   7   1   7      226.28      234.75     12.80 o 
   9   1   7        1.42        8.53     10.67 o 
  11   1   7      165.03      181.38     14.94 o 
  13   1   7       53.67       32.00     12.80 o 
  15   1   7       23.93       40.54     14.93 o 
  17   1   7       29.35       38.40     17.07 o 
  19   1   7       10.85       29.87     17.07 o 
  21   1   7       41.58       66.14     25.60 o 
  23   1   7       18.49       53.34     27.73 o 
 -24   2   7       41.88        8.53     27.74 o 
 -22   2   7       38.78       49.07     21.33 o 
 -20   2   7      410.29      307.34     34.15 o 
 -18   2   7      419.86      443.96     38.42 o 
 -16   2   7     1239.79     1213.59     57.69 o 
 -14   2   7      699.00      745.23     38.44 o 
 -12   2   7      365.27      375.67     21.34 o 
 -10   2   7      213.51      230.48     14.94 o 
  -8   2   7      339.33      298.83     17.08 o 
  -6   2   7     1992.96     2123.11     57.79 o 
  -4   2   7     2872.59     3026.69     75.02 o 
  -2   2   7      919.59     1038.44     29.91 o 
   0   2   7      826.69      871.63     23.50 o 
   2   2   7      360.06      360.76     12.81 o 
   4   2   7      200.17      166.46     10.67 o 
   6   2   7     1885.50     2073.14     57.77 o 
   8   2   7       43.69       38.40      6.40 o 
  10   2   7      102.58       81.08     10.67 o 
  12   2   7      229.41      232.61     19.21 o 
  14   2   7      115.58      108.82     17.07 o 
  16   2   7      178.65      189.91     23.47 o 
  18   2   7      127.45      110.95     23.47 o 
  20   2   7       26.62       25.60     19.20 o 
  22   2   7        6.27      -14.93     23.47 o 
 -25   3   7       74.19       42.67     32.00 o 
 -23   3   7        4.95      -10.67     23.47 o 
 -21   3   7       25.95      -14.93     23.47 o 
 -19   3   7      129.22      136.56     25.60 o 
 -17   3   7       20.80       17.07     17.07 o 
 -15   3   7      260.11      217.68     19.21 o 
 -13   3   7      282.07      277.44     19.21 o 
 -11   3   7      392.51      373.55     23.48 o 
  -9   3   7      161.37      172.85     12.80 o 
  -7   3   7       60.84       59.74      8.53 o 
  -5   3   7      491.95      452.63     19.22 o 
  -3   3   7      237.92      234.76     12.81 o 
  -1   3   7      739.38      668.55     23.50 o 
   1   3   7      931.15      952.91     34.19 o 
   3   3   7      114.57      125.89     10.67 o 
   5   3   7      778.36      828.72     27.77 o 
   7   3   7      140.20      130.16     12.80 o 
   9   3   7       45.67       44.80     12.80 o 
  11   3   7      173.99      138.70     12.80 o 
  13   3   7      107.64      102.42     12.80 o 
  15   3   7      138.03      147.23     19.20 o 
  17   3   7      360.87      347.88     38.42 o 
  19   3   7      439.70      452.48    106.72 o 
  21   3   7       47.88      136.54     49.07 o 
 -24   4   7        5.29       59.74     27.73 o 
 -22   4   7       57.23       91.74     34.14 o 
 -20   4   7        4.43       19.20     19.20 o 
 -18   4   7      476.07      484.53     51.23 o 
 -16   4   7       39.01       40.54     14.93 o 
 -14   4   7      752.90      764.46     38.44 o 
 -12   4   7       59.24       72.54     12.80 o 
 -10   4   7      248.39      266.76     19.21 o 
  -8   4   7       62.44       91.74     10.67 o 
  -6   4   7      563.95      597.85     29.89 o 
  -4   4   7       33.17       32.00      8.53 o 
  -2   4   7      143.99      128.03     12.80 o 
   0   4   7      328.28      335.11     14.94 o 
   2   4   7      232.58      198.48     12.80 o 
   4   4   7      376.11      405.57     23.48 o 
   6   4   7      118.79      121.62     14.94 o 
   8   4   7      189.87      217.66     19.21 o 
  10   4   7      274.38      264.63     19.21 o 
  12   4   7       95.52       34.14     14.94 o 
  14   4   7       95.70       57.61     14.94 o 
  16   4   7      291.71      285.96     32.01 o 
  18   4   7      109.59      132.29     36.27 o 
  20   4   7       51.32       85.34     36.27 o 
 -23   5   7        5.99       -2.13     25.60 o 
 -21   5   7       11.26       25.60     25.60 o 
 -19   5   7       78.55      108.81     25.60 o 
 -17   5   7       52.88       70.41     19.20 o 
 -15   5   7       46.55       42.67     14.93 o 
 -13   5   7      299.23      264.64     17.07 o 
 -11   5   7      211.63      217.66     19.21 o 
  -9   5   7       52.66       57.61     10.67 o 
  -7   5   7      124.40      106.69     12.80 o 
  -5   5   7      515.09      499.58     27.75 o 
  -3   5   7      632.15      651.28     29.89 o 
  -1   5   7       79.85       85.35      8.53 o 
   1   5   7      378.22      354.34     27.75 o 
   3   5   7      185.87      164.31     17.07 o 
   5   5   7       58.97       27.74     14.93 o 
   7   5   7      243.72      204.87     19.21 o 
   9   5   7       48.66       25.60     14.93 o 
  11   5   7      512.09      450.42     42.69 o 
  13   5   7       44.33       64.01     19.20 o 
  15   5   7      373.77      268.92     32.01 o 
  17   5   7      518.67      582.73     85.38 o 
  19   5   7       22.33       44.80     29.87 o 
  21   5   7       60.08       83.21     53.34 o 
 -22   6   7       17.07      -27.73     27.73 o 
 -20   6   7       25.00       42.67     27.73 o 
 -18   6   7       30.68       49.07     21.33 o 
 -16   6   7      104.51      115.22     21.34 o 
 -14   6   7        2.95       23.47     12.80 o 
 -12   6   7      352.74      339.35     32.01 o 
 -10   6   7      356.14      311.61     19.21 o 
  -8   6   7      243.65      228.34     17.07 o 
  -6   6   7      262.03      243.29     19.21 o 
  -4   6   7      126.99      117.36     12.80 o 
  -2   6   7      311.61      288.13     17.07 o 
   0   6   7       55.15       64.01     10.67 o 
   2   6   7     2165.98     2270.04    149.77 o 
   4   6   7      155.91      147.23     17.07 o 
   6   6   7       96.23       68.28     17.07 o 
   8   6   7      986.47     1072.25     59.81 o 
  10   6   7       32.90       68.27     19.20 o 
  12   6   7       47.05       57.60     21.34 o 
  14   6   7       52.29       42.67     23.47 o 
  16   6   7       52.49      106.68     34.14 o 
  18   6   7       86.66       68.27     40.54 o 
  20   6   7       41.07       91.74     57.60 o 
 -21   7   7       44.88      115.21     32.00 o 
 -19   7   7       29.43       38.40     29.87 o 
 -17   7   7       38.54       59.74     21.33 o 
 -15   7   7      321.29      332.92     51.22 o 
 -13   7   7       18.72       -6.40     17.07 o 
 -11   7   7        9.04       19.20     12.80 o 
  -9   7   7      334.39      315.87     29.88 o 
  -7   7   7      111.23      134.42     17.07 o 
  -5   7   7       44.63       53.34     12.80 o 
  -3   7   7      199.17      170.71     14.94 o 
  -1   7   7      167.85      170.71     17.07 o 
   1   7   7      556.54      531.59     27.75 o 
   3   7   7       74.28      100.28     19.20 o 
   5   7   7      628.24      649.04     40.57 o 
   7   7   7      207.72      177.12     23.47 o 
   9   7   7       13.51      -17.07     17.07 o 
  11   7   7       29.05       21.33     21.33 o 
  13   7   7       62.32       57.61     25.60 o 
  15   7   7      107.64      104.55     40.54 o 
  17   7   7       84.45       72.54     40.54 o 
 -20   8   7        5.16      -10.67     32.00 o 
 -18   8   7        3.16      -23.47     23.47 o 
 -16   8   7       43.10       57.60     25.60 o 
 -14   8   7        4.85      -12.80     21.33 o 
 -12   8   7       21.38       21.33     14.93 o 
 -10   8   7      195.62      196.32     25.61 o 
  -8   8   7       61.37       32.00     14.93 o 
  -6   8   7      291.75      298.78     27.74 o 
  -4   8   7      149.82      160.03     19.20 o 
  -2   8   7       42.69       21.34     14.93 o 
   0   8   7      238.65      288.09     27.74 o 
   2   8   7      278.84      300.91     32.01 o 
   4   8   7      522.58      512.32     49.10 o 
   6   8   7        4.94       12.80     21.33 o 
   8   8   7       21.69       14.93     21.33 o 
  10   8   7       15.96        2.13     21.33 o 
  12   8   7        0.03        4.27     25.60 o 
  14   8   7       52.26        4.27     29.87 o 
  16   8   7       20.87       53.34     38.40 o 
 -17   9   7      107.53      185.62     25.60 o 
 -15   9   7       78.04       59.74     32.00 o 
 -13   9   7       60.40        8.53     23.47 o 
 -11   9   7       52.35       42.67     19.20 o 
  -9   9   7      368.26      324.40     38.42 o 
  -7   9   7      147.75      226.18     34.14 o 
  -5   9   7      336.59      309.46     38.42 o 
  -3   9   7      324.62      285.98     38.42 o 
  -1   9   7      434.96      362.85     46.96 o 
   1   9   7      310.19      294.51     36.28 o 
   3   9   7        5.92       19.20     17.07 o 
   5   9   7       20.77       -2.13     14.93 o 
   7   9   7      115.26       91.75     29.87 o 
   9   9   7       20.13       10.67     23.47 o 
  11   9   7        9.08       -4.27     25.60 o 
  13   9   7       13.77      -14.93     32.00 o 
  15   9   7       52.29       51.20     40.54 o 
 -14  10   7       59.69       72.54     34.14 o 
 -12  10   7      155.58      130.16     40.54 o 
 -10  10   7       75.40      106.68     38.40 o 
  -8  10   7      159.86      149.36     40.54 o 
  -6  10   7       43.70        4.27     19.20 o 
  -4  10   7       91.33       66.14     23.47 o 
  -2  10   7      270.34      232.61     42.68 o 
   0  10   7      482.48      488.80     81.11 o 
   2  10   7      261.99      271.02     49.08 o 
   4  10   7      117.39       81.08     23.47 o 
   6  10   7       24.22       19.20     19.20 o 
   8  10   7       63.41       57.61     32.00 o 
  10  10   7       27.99       38.40     36.27 o 
  12  10   7       45.93        6.40     44.80 o 
 -11  11   7        5.43        4.27     34.13 o 
  -9  11   7       12.05      -10.67     34.13 o 
  -7  11   7      115.69      151.49     55.47 o 
  -5  11   7      147.70      157.89     46.94 o 
  -3  11   7       66.83       53.34     25.60 o 
  -1  11   7      190.33      226.18     68.28 o 
   1  11   7      135.87      138.69     42.67 o 
   3  11   7       29.54       68.27     32.00 o 
   5  11   7       16.59        0.00     23.47 o 
   7  11   7       42.34       51.20     36.27 o 
   9  11   7       61.06       83.21     38.40 o 
  -6  12   7       18.79       55.47     29.87 o 
  -4  12   7       51.74       51.20     29.87 o 
  -2  12   7      177.19      130.16     29.87 o 
   0  12   7      142.17      192.03     29.87 o 
   2  12   7       65.17       76.81     34.14 o 
   4  12   7       32.27       72.54     38.40 o 
 -24   0   8       45.25      125.88     40.54 o 
 -22   0   8        2.99      -10.67     23.47 o 
 -20   0   8      258.01      266.75     61.89 o 
 -18   0   8     1176.54     1245.39    153.80 o 
 -16   0   8     6234.53     6958.04    618.87 o 
 -14   0   8      156.08      187.78     21.34 o 
 -12   0   8      946.96      961.21     57.67 o 
 -10   0   8     1231.68     1262.97     74.80 o 
  -8   0   8      134.67      172.84     19.20 o 
  -6   0   8       42.34       42.67     12.80 o 
  -4   0   8     5110.12     5448.02    212.85 o 
  -2   0   8      515.15      467.59     21.35 o 
   0   0   8       65.23       70.41     10.67 o 
   2   0   8       97.48       85.35     12.80 o 
   4   0   8       37.14       25.60     12.80 o 
   6   0   8       54.34       59.74     17.07 o 
   8   0   8       45.56       23.47     14.93 o 
  10   0   8       48.33       55.47     17.07 o 
  12   0   8      227.52      251.81     32.01 o 
  14   0   8       22.82       27.73     21.33 o 
  16   0   8      349.52      369.22     53.35 o 
  18   0   8      291.80      364.92    110.97 o 
  20   0   8        0.69        2.13     27.73 o 
 -23   1   8       44.67       36.27     32.00 o 
 -21   1   8       43.73       68.27     27.74 o 
 -19   1   8       93.28      110.95     19.20 o 
 -17   1   8      169.99      194.18     19.20 o 
 -15   1   8      182.65      151.50     17.07 o 
 -13   1   8       46.80       38.40     10.67 o 
 -11   1   8      281.78      253.97     17.07 o 
  -9   1   8      134.89      145.10     10.67 o 
  -7   1   8       48.93       68.27     10.67 o 
  -5   1   8     1164.98     1201.06     36.33 o 
  -3   1   8      460.27      444.06     17.08 o 
  -1   1   8      343.98      339.39     10.67 o 
   1   1   8      151.44      189.92      8.54 o 
   3   1   8      207.99      277.43     17.07 o 
   5   1   8      105.70      119.49     12.80 o 
   7   1   8      292.76      292.39     17.07 o 
   9   1   8      203.83      166.45     12.80 o 
  11   1   8       22.89        2.13     10.67 o 
  13   1   8       60.97       76.81     14.93 o 
  15   1   8      211.10      221.92     27.74 o 
  17   1   8      166.78      200.57     34.14 o 
  19   1   8       12.82      -12.80     19.20 o 
  21   1   8        3.63       -2.13     23.47 o 
 -24   2   8       21.12       55.47     27.73 o 
 -22   2   8       12.70      -25.60     25.60 o 
 -20   2   8      140.89      172.83     29.87 o 
 -18   2   8      479.60      525.09     51.23 o 
 -16   2   8       53.80       -4.27     14.93 o 
 -14   2   8      166.94      166.44     14.94 o 
 -12   2   8      327.68      292.40     17.07 o 
 -10   2   8      314.40      320.14     21.34 o 
  -8   2   8      378.76      371.41     19.21 o 
  -6   2   8     3708.82     4070.90    169.44 o 
  -4   2   8      393.14      367.16     14.94 o 
  -2   2   8      288.38      281.73     14.94 o 
   0   2   8      164.22      155.78      8.54 o 
   2   2   8       20.59       17.07      8.53 o 
   4   2   8      141.65      130.16     10.67 o 
   6   2   8      863.99      828.74     38.45 o 
   8   2   8       92.82       68.28     12.80 o 
  10   2   8      865.64      894.85     38.44 o 
  12   2   8       32.20       10.67     10.67 o 
  14   2   8       75.83       49.07     14.94 o 
  16   2   8      104.42       98.15     21.34 o 
  18   2   8       86.52       70.41     23.47 o 
  20   2   8       20.84       25.60     25.60 o 
 -23   3   8       58.20       85.34     27.74 o 
 -21   3   8        8.94        8.53     19.20 o 
 -19   3   8       15.34       14.93     17.07 o 
 -17   3   8      138.40       96.02     17.07 o 
 -15   3   8       36.99       23.47     12.80 o 
 -13   3   8       47.17       44.80     10.67 o 
 -11   3   8      218.71      260.35     14.94 o 
  -9   3   8      157.26      134.43     17.07 o 
  -7   3   8      574.22      580.75     32.03 o 
  -5   3   8      115.73      121.62     10.67 o 
  -3   3   8      263.68      277.45     17.07 o 
  -1   3   8      182.53      209.13     14.94 o 
   1   3   8      109.95       98.15     12.80 o 
   3   3   8       55.96       55.47     10.67 o 
   5   3   8       50.41       53.34     12.80 o 
   7   3   8      303.62      354.28     19.21 o 
   9   3   8       58.55       61.87     12.80 o 
  11   3   8      166.44      162.17     19.20 o 
  13   3   8      129.34       89.62     12.80 o 
  15   3   8       22.71       34.14     14.93 o 
  17   3   8      128.79      164.29     42.67 o 
  19   3   8       63.07      104.54     38.40 o 
  21   3   8       24.58       34.14     38.40 o 
 -22   4   8       17.45       46.94     29.87 o 
 -20   4   8       32.71       -6.40     21.33 o 
 -18   4   8       26.89       21.33     17.07 o 
 -16   4   8       51.87       78.94     17.07 o 
 -14   4   8      139.44       98.15     17.07 o 
 -12   4   8      126.99       93.88     12.80 o 
 -10   4   8      108.82      115.22     12.80 o 
  -8   4   8      270.00      243.29     17.07 o 
  -6   4   8      199.36      153.65     17.07 o 
  -4   4   8       36.91       49.07     12.80 o 
  -2   4   8      270.06      290.25     19.21 o 
   0   4   8     1315.90     1308.02     66.26 o 
   2   4   8      199.17      200.59     17.07 o 
   4   4   8     1580.06     1594.86     74.83 o 
   6   4   8        5.74       21.33     12.80 o 
   8   4   8      888.67     1001.66     46.99 o 
  10   4   8        8.08       -2.13     12.80 o 
  12   4   8       36.81       27.74     14.93 o 
  14   4   8        9.10       44.80     17.07 o 
  16   4   8      237.56      303.02     53.35 o 
  18   4   8       20.53      -25.60     27.73 o 
  20   4   8       45.94       68.27     40.54 o 
 -21   5   8        7.61      -27.73     27.73 o 
 -19   5   8        9.62       36.27     23.47 o 
 -17   5   8      223.33      221.93     38.41 o 
 -15   5   8       27.26       40.54     19.20 o 
 -13   5   8      278.98      264.63     25.61 o 
 -11   5   8       70.50       55.47     14.94 o 
  -9   5   8      168.72      181.38     14.94 o 
  -7   5   8      141.08      198.44     14.94 o 
  -5   5   8      328.68      450.34     27.75 o 
  -3   5   8      219.40      202.73     17.07 o 
  -1   5   8      431.02      392.77     27.75 o 
   1   5   8       20.25       55.47     10.67 o 
   3   5   8      896.81      933.37     44.85 o 
   5   5   8      130.05      153.63     17.07 o 
   7   5   8       68.57       57.61     17.07 o 
   9   5   8      223.66      206.99     23.47 o 
  11   5   8      403.09      388.45     44.82 o 
  13   5   8      239.71      271.01     32.01 o 
  15   5   8       97.69      117.35     25.60 o 
  17   5   8      629.25      860.29    224.14 o 
  19   5   8       14.64       53.34     44.80 o 
 -20   6   8       13.74       21.33     23.47 o 
 -18   6   8       38.91       68.27     32.00 o 
 -16   6   8       40.20       23.47     19.20 o 
 -14   6   8       36.69        0.00     14.93 o 
 -12   6   8      254.40      296.63     27.74 o 
 -10   6   8      708.22      614.92     44.84 o 
  -8   6   8       24.54       29.87     12.80 o 
  -6   6   8       13.17       23.47     10.67 o 
  -4   6   8       92.20       78.94     10.67 o 
  -2   6   8      117.68      132.29     10.67 o 
   0   6   8       22.89       46.94      8.53 o 
   2   6   8      878.25      884.18     46.99 o 
   4   6   8      303.60      328.66     23.48 o 
   6   6   8       83.59       46.94     17.07 o 
   8   6   8        9.40        0.00     17.07 o 
  10   6   8       37.32       42.67     19.20 o 
  12   6   8       84.25      119.48     27.74 o 
  14   6   8       72.18      100.28     34.14 o 
  16   6   8       68.46       89.61     34.14 o 
  18   6   8      136.14      226.17     55.48 o 
 -19   7   8        6.17      -17.07     29.87 o 
 -17   7   8       12.77        0.00     25.60 o 
 -15   7   8       60.81       83.21     21.34 o 
 -13   7   8      159.22      138.69     29.87 o 
 -11   7   8      102.77       81.08     17.07 o 
  -9   7   8       99.20       74.68     14.94 o 
  -7   7   8       78.39       57.61     14.94 o 
  -5   7   8       14.02      -10.67     10.67 o 
  -3   7   8       95.71       83.21     12.80 o 
  -1   7   8       39.26       25.60      8.53 o 
   1   7   8      127.67       89.62     21.34 o 
   3   7   8       43.82       38.40     17.07 o 
   5   7   8      158.16      183.51     25.61 o 
   7   7   8      109.99      104.55     21.34 o 
   9   7   8        6.72       -6.40     19.20 o 
  11   7   8        9.58        2.13     21.33 o 
  13   7   8        9.87        6.40     25.60 o 
  15   7   8      162.30      181.37     59.74 o 
  17   7   8       57.84       -4.27     40.54 o 
 -18   8   8       25.38       -4.27     32.00 o 
 -16   8   8        9.67       19.20     21.33 o 
 -14   8   8       38.37       -8.53     23.47 o 
 -12   8   8      104.38      138.69     27.74 o 
 -10   8   8      120.66      110.95     23.47 o 
  -8   8   8     1121.53     1332.86    130.30 o 
  -6   8   8       88.89       57.61     14.94 o 
  -4   8   8       62.83       76.81     14.93 o 
  -2   8   8       36.25       42.67     12.80 o 
   0   8   8      307.16      332.92     29.88 o 
   2   8   8       13.83       42.67     19.20 o 
   4   8   8      782.10      830.60     96.08 o 
   6   8   8       45.43       34.14     21.34 o 
   8   8   8        0.38      -23.47     23.47 o 
  10   8   8       11.69       21.33     23.47 o 
  12   8   8        0.74      -25.60     27.73 o 
  14   8   8       17.42       17.07     34.13 o 
 -15   9   8       52.33       19.20     25.60 o 
 -13   9   8       16.23       32.00     25.60 o 
 -11   9   8       14.95      -10.67     19.20 o 
  -9   9   8       15.35       -8.53     17.07 o 
  -7   9   8      151.62      164.30     32.01 o 
  -5   9   8      227.59      236.86     40.54 o 
  -3   9   8       48.71       44.80     17.07 o 
  -1   9   8       39.81       36.27     12.80 o 
   1   9   8       60.88       57.61     17.07 o 
   3   9   8       57.69       57.61     25.60 o 
   5   9   8       72.90       78.94     29.87 o 
   7   9   8      127.44       64.01     29.87 o 
   9   9   8       26.94        8.53     27.73 o 
  11   9   8       48.74      125.88     51.20 o 
  13   9   8       15.93       61.87     38.40 o 
 -14  10   8       34.56       34.14     36.27 o 
 -12  10   8       30.17       -6.40     25.60 o 
 -10  10   8      112.14      106.68     38.41 o 
  -8  10   8       66.57       81.07     29.87 o 
  -6  10   8       34.08       14.93     21.33 o 
  -4  10   8      143.05      138.69     38.41 o 
  -2  10   8      324.14      362.80     81.10 o 
   0  10   8       55.51       76.81     25.60 o 
   2  10   8      372.80      450.31    106.71 o 
   4  10   8      190.09      241.12     70.42 o 
   6  10   8       27.23       12.80     29.87 o 
   8  10   8        2.51       36.27     34.13 o 
  10  10   8        0.78      -21.33     42.67 o 
  -9  11   8        5.02       61.87     27.73 o 
  -7  11   8        4.21        6.40     32.00 o 
  -5  11   8       70.82      123.75     42.67 o 
  -3  11   8      117.81      130.15     42.67 o 
  -1  11   8      325.45      343.58     98.17 o 
   1  11   8       17.27       38.40     34.13 o 
   3  11   8       25.08      -19.20     32.00 o 
   5  11   8       21.95       70.40     38.40 o 
   7  11   8        4.43      -23.47     55.47 o 
 -22   0   9       56.58       29.87     42.67 o 
 -20   0   9       24.92       21.33     23.47 o 
 -18   0   9       14.90       12.80     25.60 o 
 -16   0   9       12.85       10.67     17.07 o 
 -14   0   9        0.26        8.53     14.93 o 
 -12   0   9        0.51       21.33     17.07 o 
 -10   0   9       27.62       46.94     17.07 o 
  -8   0   9       43.99       32.00     14.93 o 
  -6   0   9       20.67       21.33     14.93 o 
  -4   0   9       13.17        6.40     10.67 o 
  -2   0   9        3.35       27.73      8.53 o 
   0   0   9        6.10       12.80     10.67 o 
   2   0   9      186.86      170.71     17.07 o 
   4   0   9      320.47      277.46     25.61 o 
   6   0   9      285.03      281.71     25.61 o 
   8   0   9       37.62       40.54     17.07 o 
  10   0   9      164.55      155.77     23.47 o 
  12   0   9      254.25      292.36     42.68 o 
  14   0   9        8.81      -21.33     21.33 o 
  16   0   9        0.39       32.00     23.47 o 
  18   0   9       10.00        2.13     25.60 o 
  20   0   9        1.04      -29.87     49.07 o 
 -23   1   9       12.41       51.20     29.87 o 
 -21   1   9        3.28      -17.07     21.33 o 
 -19   1   9      219.20      268.87     42.68 o 
 -17   1   9       31.24        0.00     12.80 o 
 -15   1   9      177.52      166.44     17.07 o 
 -13   1   9      249.93      228.34     21.34 o 
 -11   1   9      125.03      134.42     12.80 o 
  -9   1   9      554.97      520.92     27.75 o 
  -7   1   9       52.35       76.81     10.67 o 
  -5   1   9      418.74      401.31     25.62 o 
  -3   1   9       25.39       32.00     10.67 o 
  -1   1   9       52.11       59.74      6.40 o 
   1   1   9      311.71      294.53     17.07 o 
   3   1   9       63.00       57.61     10.67 o 
   5   1   9      314.63      326.54     19.21 o 
   7   1   9       83.16       78.94     10.67 o 
   9   1   9      450.42      456.79     34.15 o 
  11   1   9       44.92       46.94     10.67 o 
  13   1   9      154.84      181.37     21.34 o 
  15   1   9      120.40      110.95     21.34 o 
  17   1   9       18.47       17.07     19.20 o 
  19   1   9       17.32       19.20     25.60 o 
 -22   2   9       10.85       57.60     29.87 o 
 -20   2   9       17.48       -2.13     19.20 o 
 -18   2   9      645.86      629.78     89.66 o 
 -16   2   9       75.77       85.34     17.07 o 
 -14   2   9     1143.82     1023.23     74.77 o 
 -12   2   9       64.51       44.80     10.67 o 
 -10   2   9      130.62      110.95     12.80 o 
  -8   2   9      393.57      330.84     21.34 o 
  -6   2   9       26.07       27.74     10.67 o 
  -4   2   9      669.86      698.25     36.30 o 
  -2   2   9      580.30      595.68     27.76 o 
   0   2   9      151.61      157.90     10.67 o 
   2   2   9      198.44      177.12     12.80 o 
   4   2   9       68.82       57.61     10.67 o 
   6   2   9      674.29      614.94     29.89 o 
   8   2   9      114.44       96.02     14.94 o 
  10   2   9      137.80      145.09     19.20 o 
  12   2   9       92.15       91.75     14.94 o 
  14   2   9       80.28      100.28     19.20 o 
  16   2   9       63.40       66.14     21.34 o 
  18   2   9       15.34       10.67     23.47 o 
 -21   3   9       22.08       17.07     21.33 o 
 -19   3   9      103.24      119.48     34.14 o 
 -17   3   9      155.90      164.30     27.74 o 
 -15   3   9      172.23      151.50     19.20 o 
 -13   3   9      299.95      264.63     29.88 o 
 -11   3   9       72.11       91.74     17.07 o 
  -9   3   9      217.95      219.80     19.21 o 
  -7   3   9      696.23      728.13     36.30 o 
  -5   3   9     1468.45     1491.95     66.26 o 
  -3   3   9      164.56      151.50     14.94 o 
  -1   3   9      806.69      820.09     36.31 o 
   1   3   9     2046.65     2070.63     91.98 o 
   3   3   9      841.48      884.18     42.71 o 
   5   3   9      303.89      288.12     19.21 o 
   7   3   9      431.63      394.88     21.35 o 
   9   3   9      374.41      298.81     25.61 o 
  11   3   9       33.60        8.53     14.93 o 
  13   3   9      583.52      533.68     87.52 o 
  15   3   9      179.77      145.10     42.68 o 
  17   3   9        8.52       38.40     27.73 o 
  19   3   9        5.39      -17.07     34.13 o 
 -22   4   9       33.80       51.20     27.74 o 
 -20   4   9       88.27      104.55     34.14 o 
 -18   4   9      127.23      121.62     32.01 o 
 -16   4   9      147.48      187.77     32.01 o 
 -14   4   9        4.31        0.00     10.67 o 
 -12   4   9      296.65      241.16     27.74 o 
 -10   4   9      685.48      676.83     61.92 o 
  -8   4   9      822.53      849.94     44.85 o 
  -6   4   9      130.53      147.23     14.94 o 
  -4   4   9      368.71      339.37     21.34 o 
  -2   4   9       75.45       85.34     10.67 o 
   0   4   9      171.23      128.03     14.94 o 
   2   4   9      831.70      901.23     44.85 o 
   4   4   9     1299.65     1376.09     59.83 o 
   6   4   9      364.06      347.89     29.88 o 
   8   4   9      154.34      132.29     19.20 o 
  10   4   9      321.02      356.40     36.28 o 
  12   4   9      123.08      170.69     29.87 o 
  14   4   9       27.40       38.40     19.20 o 
  16   4   9       66.30       85.34     34.14 o 
  18   4   9       26.29        8.53     34.14 o 
 -21   5   9       29.04       78.94     29.87 o 
 -19   5   9       37.75       46.94     27.74 o 
 -17   5   9       75.01       76.81     32.00 o 
 -15   5   9       22.78       29.87     17.07 o 
 -13   5   9       18.50       42.67     14.93 o 
 -11   5   9       40.90       25.60     10.67 o 
  -9   5   9      110.53      108.82     17.07 o 
  -7   5   9      809.13      911.84     79.01 o 
  -5   5   9       10.80       46.94     14.93 o 
  -3   5   9       32.63       21.33     10.67 o 
  -1   5   9      490.09      508.05     29.89 o 
   1   5   9      101.99       96.01     17.07 o 
   3   5   9     1407.24     1425.36    104.71 o 
   5   5   9      129.64      108.82     17.07 o 
   7   5   9      120.70       85.35     17.07 o 
   9   5   9      168.72      140.83     21.34 o 
  11   5   9      106.32       96.01     23.47 o 
  13   5   9       19.89       12.80     21.33 o 
  15   5   9      112.94       85.35     32.00 o 
  17   5   9      279.52      251.81     38.41 o 
 -20   6   9       37.00       87.47     38.40 o 
 -18   6   9       19.19       14.93     25.60 o 
 -16   6   9       24.05       19.20     23.47 o 
 -14   6   9       11.39      -17.07     17.07 o 
 -12   6   9      136.60      164.30     23.47 o 
 -10   6   9      369.26      341.48     38.42 o 
  -8   6   9      296.57      266.76     27.74 o 
  -6   6   9       76.83       61.87     14.94 o 
  -4   6   9      206.40      213.39     23.47 o 
  -2   6   9       58.42       51.21     14.93 o 
   0   6   9        6.03       10.67     19.20 o 
   2   6   9     1254.40     1331.03     98.28 o 
   4   6   9      647.68      636.22     51.24 o 
   6   6   9       73.61       72.54     19.20 o 
   8   6   9       33.17       25.60     19.20 o 
  10   6   9       15.48        4.27     19.20 o 
  12   6   9        0.22       17.07     23.47 o 
  14   6   9       67.31       78.94     32.00 o 
  16   6   9       59.64       61.87     34.14 o 
 -17   7   9       30.91       61.87     34.14 o 
 -15   7   9       20.64       29.87     25.60 o 
 -13   7   9       26.28       32.00     19.20 o 
 -11   7   9       81.77       98.14     23.47 o 
  -9   7   9      232.90      292.35     34.14 o 
  -7   7   9      339.65      364.95     38.42 o 
  -5   7   9       87.19      123.75     21.34 o 
  -3   7   9       88.96       76.81     17.07 o 
  -1   7   9      335.92      364.95     44.82 o 
   1   7   9      110.43      104.55     17.07 o 
   3   7   9        4.56      -14.93     14.93 o 
   5   7   9      195.01      230.46     29.87 o 
   7   7   9      137.01      138.69     29.87 o 
   9   7   9        5.05       19.20     21.33 o 
  11   7   9       36.84       -4.27     23.47 o 
  13   7   9        0.92        0.00     25.60 o 
  15   7   9      431.96      473.80     46.95 o 
 -16   8   9       20.72       -8.53     34.14 o 
 -14   8   9       51.07       76.81     34.14 o 
 -12   8   9       39.83       27.74     21.33 o 
 -10   8   9       88.34      121.61     32.00 o 
  -8   8   9      144.17      177.10     32.01 o 
  -6   8   9      145.21      117.35     23.47 o 
  -4   8   9      120.06      106.68     19.20 o 
  -2   8   9       30.42       29.87     10.67 o 
   0   8   9       76.59       72.54     21.34 o 
   2   8   9      259.40      253.94     42.68 o 
   4   8   9       63.53       83.21     23.47 o 
   6   8   9       35.47       49.07     23.47 o 
   8   8   9       55.66       38.40     25.60 o 
  10   8   9       22.81       23.47     27.73 o 
  12   8   9       13.62        0.00     34.13 o 
 -13   9   9       43.57       46.94     29.87 o 
 -11   9   9       12.92        6.40     19.20 o 
  -9   9   9       49.76       64.01     25.60 o 
  -7   9   9       53.92       66.14     25.60 o 
  -5   9   9       49.46       40.54     17.07 o 
  -3   9   9       40.57       59.74     21.33 o 
  -1   9   9       73.45      106.68     27.74 o 
   1   9   9       38.39       49.07     29.87 o 
   3   9   9       68.35       46.94     27.74 o 
   5   9   9        5.37       10.67     25.60 o 
   7   9   9       58.20       66.14     34.14 o 
   9   9   9        2.72      -17.07     34.13 o 
  11   9   9       95.94       70.41     57.61 o 
 -10  10   9       50.25        4.27     32.00 o 
  -8  10   9        2.84        2.13     27.73 o 
  -6  10   9        0.93       38.40     29.87 o 
  -4  10   9       25.35        2.13     17.07 o 
  -2  10   9      109.38      136.55     38.41 o 
   0  10   9       39.22       55.47     29.87 o 
   2  10   9        5.81      -10.67     29.87 o 
   4  10   9        1.00       36.27     34.13 o 
   6  10   9        2.25      -19.20     32.00 o 
  -3  11   9       31.13       55.47     38.40 o 
  -1  11   9       97.78      151.48     40.54 o 
   1  11   9        1.11       36.27     49.07 o 
 -22   0  10       33.95       17.07     57.60 o 
 -20   0  10        9.85       10.67     25.60 o 
 -18   0  10       52.74       27.74     21.34 o 
 -16   0  10       20.13        8.53     14.93 o 
 -14   0  10      299.55      283.83     46.95 o 
 -12   0  10        5.28       40.53     19.20 o 
 -10   0  10       78.27       83.21     21.34 o 
  -8   0  10     1085.56     1157.81     76.90 o 
  -6   0  10       29.75       40.54     14.93 o 
  -4   0  10     1587.18     1558.33     85.50 o 
  -2   0  10     1078.61     1151.46     64.09 o 
   0   0  10       88.69      119.48     14.94 o 
   2   0  10      215.07      179.25     19.21 o 
   4   0  10     1588.73     1464.18     94.05 o 
   6   0  10      695.92      708.87     76.86 o 
   8   0  10        0.65        6.40     19.20 o 
  10   0  10      242.53      288.08     46.95 o 
  12   0  10      973.70     1040.03    196.47 o 
  14   0  10      111.55      181.36     59.74 o 
  16   0  10      247.14      251.80     78.95 o 
  18   0  10       21.11       34.14     46.94 o 
 -21   1  10       18.99       34.13     34.13 o 
 -19   1  10        2.33        8.53     17.07 o 
 -17   1  10       82.55       61.87     14.94 o 
 -15   1  10      385.25      330.81     34.15 o 
 -13   1  10       95.15       96.01     14.94 o 
 -11   1  10       80.48       59.74     12.80 o 
  -9   1  10       62.39       21.34     10.67 o 
  -7   1  10      120.08      123.76     14.94 o 
  -5   1  10       90.80       83.21     14.94 o 
  -3   1  10      417.40      450.38     23.48 o 
  -1   1  10     3096.90     3450.17    156.34 o 
   1   1  10     2364.21     2599.65    104.84 o 
   3   1  10      301.59      300.92     17.07 o 
   5   1  10       92.34       83.21     12.80 o 
   7   1  10      575.77      569.99     51.24 o 
   9   1  10       57.90       59.74     14.93 o 
  11   1  10      141.91      110.95     17.07 o 
  13   1  10      431.30      469.56     68.30 o 
  15   1  10      131.66      136.56     34.14 o 
  17   1  10        8.04       14.93     21.33 o 
 -20   2  10       91.40      149.35     55.47 o 
 -18   2  10      214.51      181.38     42.68 o 
 -16   2  10      183.09      170.70     34.14 o 
 -14   2  10       38.89       17.07     14.93 o 
 -12   2  10      145.40      157.90     23.47 o 
 -10   2  10      127.81      104.55     19.20 o 
  -8   2  10      134.39      149.36     19.20 o 
  -6   2  10       53.31       23.47     12.80 o 
  -4   2  10      158.42      117.36     14.94 o 
  -2   2  10       85.37       85.34     10.67 o 
   0   2  10      303.00      335.07     17.07 o 
   2   2  10       90.51       81.08     10.67 o 
   4   2  10      203.17      160.04     17.07 o 
   6   2  10       99.36       85.35     14.94 o 
   8   2  10      198.28      211.25     25.61 o 
  10   2  10       23.03       27.73     17.07 o 
  12   2  10      142.62      117.35     29.87 o 
  14   2  10       33.50       61.87     27.74 o 
  16   2  10        0.78      -25.60     25.60 o 
 -21   3  10       54.92       66.14     27.74 o 
 -19   3  10        6.45       25.60     27.73 o 
 -17   3  10      411.85      520.76    140.86 o 
 -15   3  10      236.69      260.34     46.95 o 
 -13   3  10      143.18      138.69     19.20 o 
 -11   3  10       27.86       27.74     14.93 o 
  -9   3  10      213.72      221.93     21.34 o 
  -7   3  10      191.78      187.78     21.34 o 
  -5   3  10      620.94      561.50     46.97 o 
  -3   3  10       97.36       87.48     12.80 o 
  -1   3  10       36.37       38.40     10.67 o 
   1   3  10     2888.17     3438.06    147.71 o 
   3   3  10      940.14     1018.76     76.89 o 
   5   3  10      245.83      174.99     21.34 o 
   7   3  10        6.64       14.93     12.80 o 
   9   3  10       31.04       -2.13     14.93 o 
  11   3  10       39.62       12.80     17.07 o 
  13   3  10      105.80      113.08     34.14 o 
  15   3  10       44.82       70.41     32.00 o 
  17   3  10       41.36       81.07     32.00 o 
 -20   4  10       54.89       17.07     27.74 o 
 -18   4  10       15.73       -2.13     23.47 o 
 -16   4  10      389.40      405.50    110.98 o 
 -14   4  10       15.72       40.54     23.47 o 
 -12   4  10      575.36      625.47     81.12 o 
 -10   4  10      242.16      230.47     29.88 o 
  -8   4  10      146.20      155.76     19.20 o 
  -6   4  10       91.36       96.01     14.94 o 
  -4   4  10       43.29       25.60     12.80 o 
  -2   4  10       87.87      108.81     14.94 o 
   0   4  10      172.41      194.18     21.34 o 
   2   4  10      509.26      567.82     44.83 o 
   4   4  10       14.35       14.93     14.93 o 
   6   4  10       16.07       12.80     12.80 o 
   8   4  10       73.99       85.34     19.20 o 
  10   4  10       22.79       19.20     19.20 o 
  12   4  10       96.31      166.42     40.54 o 
  14   4  10       60.15       59.74     27.74 o 
  16   4  10       16.65       10.67     32.00 o 
 -19   5  10      160.95      196.30     42.67 o 
 -17   5  10       47.96       29.87     29.87 o 
 -15   5  10       32.57       -8.53     25.60 o 
 -13   5  10       17.49        0.00     23.47 o 
 -11   5  10      125.09       96.02     27.74 o 
  -9   5  10        2.67        2.13     12.80 o 
  -7   5  10      621.98      612.71     61.91 o 
  -5   5  10      311.53      343.60     32.01 o 
  -3   5  10       90.57       87.48     17.07 o 
  -1   5  10       33.97       51.20     14.93 o 
   1   5  10      126.65      160.03     21.34 o 
   3   5  10       20.08       53.34     17.07 o 
   5   5  10      185.23      241.12     29.87 o 
   7   5  10      108.14      132.29     27.74 o 
   9   5  10       74.21       64.01     21.34 o 
  11   5  10       48.60       68.27     25.60 o 
  13   5  10        1.25        6.40     23.47 o 
  15   5  10       77.72      147.22     29.87 o 
 -18   6  10        7.94      -36.27     36.27 o 
 -16   6  10        2.60       -8.53     32.00 o 
 -14   6  10        3.66       -4.27     14.93 o 
 -12   6  10       16.29        4.27     21.33 o 
 -10   6  10       20.74       34.14     17.07 o 
  -8   6  10        7.96       -4.27     17.07 o 
  -6   6  10      222.33      209.12     29.87 o 
  -4   6  10       53.67       38.40     17.07 o 
  -2   6  10      273.74      239.01     29.88 o 
   0   6  10      342.56      360.68     42.68 o 
   2   6  10      141.05      149.36     25.60 o 
   4   6  10      304.23      364.93     40.55 o 
   6   6  10       44.81       55.47     21.33 o 
   8   6  10      156.71      162.16     40.54 o 
  10   6  10      163.51      179.23     44.81 o 
  12   6  10       10.32       12.80     23.47 o 
  14   6  10       35.96       59.74     34.14 o 
 -15   7  10       13.21        0.00     29.87 o 
 -13   7  10        6.25       53.34     32.00 o 
 -11   7  10       12.30       10.67     19.20 o 
  -9   7  10      102.34       91.75     27.74 o 
  -7   7  10      152.22      168.56     36.27 o 
  -5   7  10       52.92       78.94     25.60 o 
  -3   7  10       41.20       66.14     21.33 o 
  -1   7  10        8.57        4.27     21.33 o 
   1   7  10       95.74       81.08     25.60 o 
   3   7  10        1.54        4.27     21.33 o 
   5   7  10       44.23       46.94     23.47 o 
   7   7  10      293.54      283.82     70.42 o 
   9   7  10       48.62       68.27     29.87 o 
  11   7  10        3.29       17.07     25.60 o 
 -14   8  10       34.84      121.61     34.14 o 
 -12   8  10       39.42       66.14     40.54 o 
 -10   8  10       75.45       64.01     27.74 o 
  -8   8  10       32.02       27.74     23.47 o 
  -6   8  10       45.53       38.40     23.47 o 
  -4   8  10       93.95      113.08     38.40 o 
  -2   8  10       47.32       70.41     25.60 o 
   0   8  10       40.70       49.07     27.74 o 
   2   8  10        1.83        2.13     10.67 o 
   4   8  10       66.42      100.28     32.00 o 
   6   8  10        5.37       27.73     23.47 o 
   8   8  10       25.13       19.20     25.60 o 
  10   8  10       19.99       34.13     42.67 o 
 -11   9  10        1.07      -17.07     32.00 o 
  -9   9  10      115.72       81.08     32.00 o 
  -7   9  10      141.22      106.68     40.54 o 
  -5   9  10       38.19       34.14     27.74 o 
  -3   9  10       32.35       17.07     23.47 o 
  -1   9  10       45.71       32.00     36.27 o 
   1   9  10       47.20       66.14     34.14 o 
   3   9  10       23.04       44.80     34.14 o 
   5   9  10       18.53       -2.13     34.13 o 
   7   9  10       52.17       -8.53     36.27 o 
  -4  10  10        0.80      -29.87     34.13 o 
  -2  10  10        5.08       38.40     36.27 o 
   0  10  10        7.19        0.00     51.20 o 
   2  10  10       23.31      -25.60     59.74 o 
 -20   0  11        0.40       72.54     59.74 o 
 -18   0  11        1.68      -14.93     25.60 o 
 -16   0  11       14.43        4.27     21.33 o 
 -14   0  11       29.93        2.13     21.33 o 
 -12   0  11       24.63        0.00     17.07 o 
 -10   0  11        0.47       14.93     17.07 o 
  -8   0  11       35.45       19.20     14.93 o 
  -6   0  11        1.69      -19.20     21.33 o 
  -4   0  11       84.61       76.81     25.60 o 
  -2   0  11      503.56      469.62     61.90 o 
   0   0  11       42.31       61.87     12.80 o 
   2   0  11     1001.67     1131.99    132.42 o 
   4   0  11      474.38      403.43     66.17 o 
   6   0  11       17.67        8.53     21.33 o 
   8   0  11      233.63      283.81     64.02 o 
  10   0  11      175.23      232.58     55.48 o 
  12   0  11       12.17       23.47     25.60 o 
  14   0  11      125.83       96.01     57.61 o 
 -19   1  11       17.55      -25.60     25.60 o 
 -17   1  11        2.15      -14.93     19.20 o 
 -15   1  11       29.46       21.33     17.07 o 
 -13   1  11       36.67       14.93     14.93 o 
 -11   1  11      104.72      110.95     19.20 o 
  -9   1  11        6.45      -12.80     14.93 o 
  -7   1  11       51.54       51.20     14.93 o 
  -5   1  11      155.47      119.49     14.94 o 
  -3   1  11      317.47      322.26     29.88 o 
  -1   1  11      166.53      168.57     19.20 o 
   1   1  11      556.79      587.06     46.96 o 
   3   1  11       31.39       21.33      8.53 o 
   5   1  11      112.92      121.62     17.07 o 
   7   1  11      145.32      181.37     23.47 o 
   9   1  11      131.48      142.96     27.74 o 
  11   1  11       53.87       51.20     19.20 o 
  13   1  11       16.68       29.87     23.47 o 
  15   1  11       10.61       -2.13     27.73 o 
 -18   2  11       19.73       -6.40     23.47 o 
 -16   2  11       18.21        8.53     17.07 o 
 -14   2  11       89.80      102.41     23.47 o 
 -12   2  11      129.77       93.88     27.74 o 
 -10   2  11      164.52      181.37     32.01 o 
  -8   2  11      320.44      375.61     51.22 o 
  -6   2  11      126.07      106.68     19.20 o 
  -4   2  11      799.98      905.38     61.92 o 
  -2   2  11      486.76      604.09     49.10 o 
   0   2  11      130.91      142.96     19.20 o 
   2   2  11      202.09      123.77     21.34 o 
   4   2  11      336.21      388.42     44.82 o 
   6   2  11       29.30       40.54     14.93 o 
   8   2  11       16.78      -12.80     17.07 o 
  10   2  11      123.08       78.95     27.74 o 
  12   2  11      128.52      123.75     36.27 o 
  14   2  11        3.99      -12.80     25.60 o 
 -19   3  11       50.43       25.60     36.27 o 
 -17   3  11       64.23       44.80     29.87 o 
 -15   3  11      159.52      209.11     55.48 o 
 -13   3  11       23.11       23.47     17.07 o 
 -11   3  11       21.90       66.14     21.33 o 
  -9   3  11      205.08      157.91     25.61 o 
  -7   3  11      439.17      467.44     51.23 o 
  -5   3  11       32.12       19.20     14.93 o 
  -3   3  11      160.33      142.96     19.20 o 
  -1   3  11      527.03      642.53     64.04 o 
   1   3  11      152.30      194.17     25.61 o 
   3   3  11      255.45      288.09     34.14 o 
   5   3  11      409.04      467.42     49.09 o 
   7   3  11       84.77       38.40     21.34 o 
   9   3  11       11.48        6.40     14.93 o 
  11   3  11        2.04       -6.40     19.20 o 
  13   3  11        5.39       23.47     25.60 o 
 -18   4  11       16.48       61.87     44.80 o 
 -16   4  11      110.73      106.68     51.21 o 
 -14   4  11       10.62        4.27     17.07 o 
 -12   4  11        4.61        8.53     19.20 o 
 -10   4  11       67.35       66.14     19.20 o 
  -8   4  11       60.67       70.41     21.34 o 
  -6   4  11      136.66      138.69     21.34 o 
  -4   4  11      131.69      123.75     19.20 o 
  -2   4  11      357.63      392.70     40.55 o 
   0   4  11      373.17      471.67     49.09 o 
   2   4  11      198.23      228.32     29.87 o 
   4   4  11      224.45      181.38     34.14 o 
   6   4  11       24.96       19.20     19.20 o 
   8   4  11       87.22       96.01     29.87 o 
  10   4  11      151.32      160.03     40.54 o 
  12   4  11       55.84       81.07     32.00 o 
  14   4  11        8.63       10.67     32.00 o 
 -17   5  11      139.04       76.81     46.94 o 
 -15   5  11        2.19       -2.13     32.00 o 
 -13   5  11        4.20       27.73     25.60 o 
 -11   5  11       16.99        6.40     17.07 o 
  -9   5  11      180.67      179.24     32.01 o 
  -7   5  11      103.78       83.21     23.47 o 
  -5   5  11       35.37       27.74     14.93 o 
  -3   5  11       28.26       23.47     14.93 o 
  -1   5  11      105.49      132.29     25.60 o 
   1   5  11      329.85      367.07     57.62 o 
   3   5  11       21.10       36.27     19.20 o 
   5   5  11      169.87      226.18     40.54 o 
   7   5  11      329.66      409.75     91.77 o 
   9   5  11      196.60      219.78     59.75 o 
  11   5  11        0.44       38.40     25.60 o 
 -14   6  11       23.82       38.40     34.14 o 
 -12   6  11       65.16       98.14     42.67 o 
 -10   6  11        6.03       36.27     27.73 o 
  -8   6  11       61.90       68.27     23.47 o 
  -6   6  11      197.79      215.52     38.41 o 
  -4   6  11      301.58      382.00     59.75 o 
  -2   6  11      198.00      251.79     46.94 o 
   0   6  11       73.66       64.01     21.34 o 
   2   6  11       54.07       68.27     25.60 o 
   4   6  11       44.48       40.54     23.47 o 
   6   6  11       67.26       61.87     29.87 o 
   8   6  11        9.10        8.53     19.20 o 
  10   6  11      162.41      179.23     29.87 o 
 -13   7  11       38.60       25.60     32.00 o 
 -11   7  11       82.43      136.55     53.34 o 
  -9   7  11       96.75       98.15     42.67 o 
  -7   7  11       31.38        4.27     21.33 o 
  -5   7  11       24.71       -2.13     21.33 o 
  -3   7  11       15.73       25.60     19.20 o 
  -1   7  11       99.83      115.21     36.27 o 
   1   7  11        7.01       -6.40     21.33 o 
   3   7  11       53.66       64.01     32.00 o 
   5   7  11       32.31       49.07     29.87 o 
   7   7  11       63.62       23.47     27.74 o 
   9   7  11      112.72      125.88     36.27 o 
 -10   8  11       55.39      128.01     32.00 o 
  -8   8  11      145.06      110.95     29.87 o 
  -6   8  11      167.34      110.95     51.21 o 
  -4   8  11        1.55       32.00     34.13 o 
  -2   8  11       34.09       40.54     36.27 o 
   0   8  11       82.19      125.88     49.07 o 
   2   8  11       29.20       42.67     36.27 o 
   4   8  11       38.32       55.47     29.87 o 
   6   8  11       30.60       46.94     34.14 o 
  -5   9  11       36.86      -85.34     85.34 o 
  -3   9  11       17.35       17.07     44.80 o 
  -1   9  11        5.91      -29.87     36.27 o 
 -16   0  12       19.89      125.87     38.40 o 
 -14   0  12       11.68       14.93     25.60 o 
 -12   0  12      240.21      219.79     76.82 o 
 -10   0  12      426.92      352.16     78.97 o 
  -8   0  12       22.30      -29.87     29.87 o 
  -6   0  12      134.14      119.49     42.67 o 
  -4   0  12      481.92      508.01     85.38 o 
  -2   0  12      110.93      106.68     32.00 o 
   0   0  12      784.36      909.59    123.84 o 
   2   0  12     1672.26     2124.33    440.25 o 
   4   0  12      187.52      339.28     85.35 o 
   6   0  12       20.16       12.80     21.33 o 
   8   0  12        6.25        0.00     21.33 o 
  10   0  12      113.88      181.36    104.55 o 
  12   0  12        0.18       85.34     64.00 o 
 -17   1  12       13.36      -19.20     38.40 o 
 -15   1  12        2.55       -6.40     25.60 o 
 -13   1  12        9.40       -2.13     14.93 o 
 -11   1  12       14.99       19.20     19.20 o 
  -9   1  12       16.83       14.93     19.20 o 
  -7   1  12      183.41      155.77     29.87 o 
  -5   1  12       49.52       40.54     14.93 o 
  -3   1  12       66.98      108.81     17.07 o 
  -1   1  12      169.59      166.44     25.61 o 
   1   1  12      181.82      236.85     40.54 o 
   3   1  12       25.23       38.40     14.93 o 
   5   1  12       30.04       53.34     14.93 o 
   7   1  12       38.04        0.00     12.80 o 
   9   1  12      138.19      170.69     53.34 o 
  11   1  12       75.45       91.74     42.67 o 
 -16   2  12        5.46      -29.87     29.87 o 
 -14   2  12        1.51        6.40     27.73 o 
 -12   2  12       68.64      113.08     42.67 o 
 -10   2  12       54.38       93.87     36.27 o 
  -8   2  12      240.43      360.63     72.55 o 
  -6   2  12       32.96       23.47     17.07 o 
  -4   2  12       16.94       40.54     12.80 o 
  -2   2  12       50.81       46.94     17.07 o 
   0   2  12      179.16      174.97     42.68 o 
   2   2  12      116.22      132.29     25.60 o 
   4   2  12      166.45      238.98     42.68 o 
   6   2  12      105.02      110.95     34.14 o 
   8   2  12       60.72       87.47     29.87 o 
  10   2  12       30.57       12.80     25.60 o 
  12   2  12       36.94       49.07     36.27 o 
 -15   3  12        9.14        6.40     29.87 o 
 -13   3  12       92.53      121.61     49.07 o 
 -11   3  12        5.71       -6.40     25.60 o 
  -9   3  12      158.95      142.96     42.67 o 
  -7   3  12       43.46       49.07     23.47 o 
  -5   3  12       47.35       42.67     17.07 o 
  -3   3  12      123.94      102.42     23.47 o 
  -1   3  12        8.45       27.73     19.20 o 
   1   3  12      115.59      151.49     32.00 o 
   3   3  12       60.97       27.74     19.20 o 
   5   3  12      134.38      128.02     38.41 o 
   7   3  12      110.15      102.41     34.14 o 
   9   3  12       97.69      119.48     42.67 o 
  11   3  12       11.88        6.40     32.00 o 
 -14   4  12      163.70      166.43     32.01 o 
 -12   4  12       47.11       42.67     27.74 o 
 -10   4  12       34.99       57.60     27.74 o 
  -8   4  12        4.78       -6.40     17.07 o 
  -6   4  12       74.40       44.80     21.34 o 
  -4   4  12       39.98       55.47     17.07 o 
  -2   4  12       54.09       70.41     23.47 o 
   0   4  12       87.26      106.68     27.74 o 
   2   4  12      161.40      170.70     44.81 o 
   4   4  12      186.21      256.06     64.01 o 
   6   4  12       38.72       42.67     25.60 o 
   8   4  12        4.06       53.34     29.87 o 
  10   4  12       24.77       36.27     32.00 o 
 -13   5  12       28.15       55.47     36.27 o 
 -11   5  12       57.51       46.94     29.87 o 
  -9   5  12       35.87       66.14     29.87 o 
  -7   5  12       25.70       57.60     23.47 o 
  -5   5  12       45.20       66.14     23.47 o 
  -3   5  12        1.73       25.60     17.07 o 
  -1   5  12       72.23       51.21     25.60 o 
   1   5  12       80.62      119.48     34.14 o 
   3   5  12       16.82       25.60     21.33 o 
   5   5  12       17.60      -10.67     23.47 o 
   7   5  12       47.94       10.67     25.60 o 
   9   5  12       23.66       34.14     29.87 o 
 -12   6  12        7.49       49.07     40.53 o 
 -10   6  12       50.10       17.07     19.20 o 
  -8   6  12       31.00       21.33     25.60 o 
  -6   6  12       56.55       42.67     21.34 o 
  -4   6  12      177.28      187.77     57.61 o 
  -2   6  12       90.15      166.42     53.34 o 
   0   6  12        4.20       38.40     27.73 o 
   2   6  12       39.03       -2.13     25.60 o 
   4   6  12        2.59       46.93     32.00 o 
   6   6  12       88.67       49.07     32.00 o 
  -9   7  12       45.09       53.34     53.34 o 
  -7   7  12       19.97       14.93     29.87 o 
  -5   7  12       72.69       68.27     25.60 o 
  -3   7  12       15.59        6.40     27.73 o 
  -1   7  12       24.82       29.87     27.73 o 
   1   7  12       47.12       81.07     29.87 o 
   3   7  12        0.01      -14.93     29.87 o 
 -14   0  13       14.64       -2.13     34.13 o 
 -12   0  13       23.92      -34.14     34.14 o 
 -10   0  13        5.51       53.34     38.40 o 
  -8   0  13       24.86       27.73     34.14 o 
  -6   0  13        0.84        6.40     29.87 o 
  -4   0  13       34.99       -2.13     27.74 o 
  -2   0  13       61.80      123.74     93.88 o 
   0   0  13       35.75      -12.80     46.94 o 
   2   0  13      266.66      356.37    134.44 o 
   4   0  13       24.47      -19.20     25.60 o 
   6   0  13        0.03       -6.40     38.40 o 
   8   0  13       26.80       14.93     38.40 o 
 -13   1  13        3.73        2.13     27.73 o 
 -11   1  13       35.88       12.80     27.74 o 
  -9   1  13       47.18       64.00     34.14 o 
  -7   1  13       18.42       34.13     25.60 o 
  -5   1  13        6.21       44.80     27.73 o 
  -3   1  13        7.89       -2.13     21.33 o 
  -1   1  13      273.29      251.81     76.82 o 
   1   1  13       17.68       55.47     23.47 o 
   3   1  13      144.79      162.16     72.55 o 
   5   1  13       74.96      130.15     61.87 o 
   7   1  13        2.66       85.34     44.80 o 
   9   1  13       21.89       57.60     76.80 o 
 -12   2  13       62.40      138.68     36.27 o 
 -10   2  13       22.54        2.13     27.73 o 
  -8   2  13       45.65       55.47     32.00 o 
  -6   2  13        4.86      -19.20     19.20 o 
  -4   2  13        9.42        0.00     17.07 o 
  -2   2  13       35.07       23.47     17.07 o 
   0   2  13      185.15      130.16     49.08 o 
   2   2  13       74.80       87.48     40.54 o 
   4   2  13       73.03       40.54     27.74 o 
   6   2  13       25.46       21.33     34.14 o 
   8   2  13       18.21       19.20     46.94 o 
 -11   3  13       61.56       61.87     27.74 o 
  -9   3  13        3.24       36.27     29.87 o 
  -7   3  13       11.24       23.47     23.47 o 
  -5   3  13        4.17       17.07     21.33 o 
  -3   3  13       75.38       74.67     34.14 o 
  -1   3  13       55.97       61.87     34.14 o 
   1   3  13      202.36      202.71     66.15 o 
   3   3  13        4.01        4.27     23.47 o 
   5   3  13       53.65       53.34     27.74 o 
   7   3  13        2.17      -38.40     38.40 o 
 -10   4  13       22.27      100.27     32.00 o 
  -8   4  13       67.34      104.54     23.47 o 
  -6   4  13       26.00       25.60     23.47 o 
  -4   4  13       22.46        6.40     25.60 o 
  -2   4  13       14.48       19.20     21.33 o 
   0   4  13       20.16       14.93     23.47 o 
   2   4  13       13.29       32.00     27.73 o 
   4   4  13        4.20      -23.47     27.73 o 
   6   4  13        5.61      -38.40     38.40 o 
  -7   5  13       11.34        0.00     32.00 o 
  -5   5  13        4.27       19.20     32.00 o 
  -3   5  13       18.49        0.00     25.60 o 
  -1   5  13        5.54      -23.47     23.47 o 
   1   5  13       46.92       72.54     27.74 o 
   3   5  13       41.84       76.81     27.74 o 
  -8   0  14        0.41       21.33     36.27 o 
  -6   0  14      137.71      160.03     42.67 o 
  -4   0  14       46.75       21.33     34.14 o 
  -2   0  14       71.74       70.41     55.47 o 
  -7   1  14        6.26      -19.20     27.73 o 
  -5   1  14       59.05       76.81     25.60 o 
  -3   1  14      119.75      185.63     51.21 o 
  -1   1  14        2.28      -23.47     40.53 o 
  -6   2  14       23.15      -34.14     36.27 o 
  -4   2  14       14.68       34.13     38.40 o 
  -2   2  14       28.50       10.67     51.20 o 
   0   2  14      333.06      328.64     55.49 o 
                                                 
